# Supplementary material for: EEG, behavioural and physiological recordings following a painful procedure in human neonates
Source: Sci Data. 2018 Nov 13;5:180248. doi: 10.1038/sdata.2018.248 (PMC6233256; doi:10.1038/sdata.2018.248)
Supplement: Supplementary file 1 [file sdata2018248-isa1.zip]

Archive with 4 entries (4 files):
- i_Investigation.txt
- s_Jones304A_study.txt
- a_Jones304A_EEG.txt
- a_Jones304A_PIPP.txt
