# Supplementary material for: EEG, behavioural and physiological recordings following a painful procedure in human neonates
Source: Sci Data. 2018 Nov 13;5:180248. doi: 10.1038/sdata.2018.248 (PMC6233256; doi:10.1038/sdata.2018.248)
Supplement: Supplementary file 1 [file sdata2018248-isa1.zip › i_Investigation.txt]

# Investigation File generated for Scientific Data with Investigation File Authoring Tool version 0.1.0 on 26/10/2018 - This metadata file is CC0
ONTOLOGY SOURCE REFERENCE
Term Source Name	NCBITaxon	EFO	ERO	OBI	XCO	CMO	NBO
Term Source File	http://data.bioontology.org/ontologies/NCBITAXON	http://data.bioontology.org/ontologies/EFO	http://data.bioontology.org/ontologies/ERO	http://data.bioontology.org/ontologies/OBI	http://data.bioontology.org/ontologies/XCO	http://data.bioontology.org/ontologies/CMO	http://data.bioontology.org/ontologies/NBO
Term Source Version	2016AB		2013-08-02	2014-08-18	4.18	2.41	2012-07-09
Term Source Description	National Center for Biotechnology Information (NCBI) Organismal Classification	Experimental Factor Ontology	Eagle-I Research Resource Ontology	Ontology for Biomedical Investigations	Experimental Conditions Ontology	Clinical Measurement Ontology	Neuro Behavior Ontology
INVESTIGATION
Investigation Identifier
Investigation Title
Investigation Description
Investigation Submission Date
Investigation Public Release Date
INVESTIGATION PUBLICATIONS
Investigation PubMed ID
Investigation Publication DOI
Investigation Publication Author List
Investigation Publication Title
Investigation Publication Status
Investigation Publication Status Term Accession Number
Investigation Publication Status Term Source REF
INVESTIGATION CONTACTS
Investigation Person Last Name
Investigation Person Mid Initials
Investigation Person First Name
Investigation Person Address
Investigation Person Phone
Investigation Person Fax
Investigation Person Email
Investigation Person Affiliation
Investigation Person Roles
Investigation Person Roles Term Accession Number
Investigation Person Roles Term Source REF
STUDY
Study Identifier	10.1038/sdata.2018.248
Study Title	EEG, behavioural and physiological recordings following a painful procedure in human neonates
Study Submission Date	19/06/2018
Study Public Release Date	13/11/2018
Study Description	http://www.nature.com/articles/sdata2018248#abstract
Study File Name	s_Jones304A_study.txt
Comment[Subject Keywords]	//;//
Comment[Manuscript Licence]	CC BY-4.0
Comment[Experimental Metadata Licence]	CC0
Comment[Supplementary Information File Name]		Supplementary Video 1
Comment[Supplementary Information File Type]	x-zip-compressed	mp4
Comment[Supplementary Information File URL]	http://www.nature.com/articles/sdata2018248#supplementary-information	http://www.nature.com/articles/sdata2018248#supplementary-information
Comment[Data Repository]	UK Data Service
Comment[Data Record Accession]	doi:10.5255/UKDA-SN-853204
Comment[Data Record URI]	http://dx.doi.org/10.5255/UKDA-SN-853204
STUDY DESIGN DESCRIPTORS
Study Design Type	observational design
Study Design Type Term Accession Number	http://www.ebi.ac.uk/efo/EFO_0000629
Study Design Type Term Source REF	EFO
STUDY PUBLICATIONS
Study PubMed ID	""	""
Study Publication DOI	doi:10.1016/j.cub.2017.10.063	doi:10.1016/j.cub.2011.08.010
Study Publication Author List	""	""
Study Publication Title	""	""
Study Publication Status	published	published
Study Publication Status Term Accession Number		
Study Publication Status Term Source REF		
STUDY FACTORS
Study Factor Name	sex	gestational age in weeks	age in days	experimental condition
Study Factor Type	biological sex	gestational age	age	experimental condition
Study Factor Type Term Accession Number	PATO:0000047	http://www.ebi.ac.uk/efo/EFO_0005112	PATO:0000011	XCO:0000000
Study Factor Type Term Source REF	ERO	EFO	OBI	XCO
STUDY ASSAYS
Study Assay Measurement Type	brain activity measurement	behavioral response to pain
Study Assay Measurement Type Term Accession Number	CMO:0001737	GO:0048266
Study Assay Measurement Type Term Source REF	CMO	NBO
Study Assay Technology Type	electroencephalography	observational method
Study Assay Technology Type Term Accession Number	OBI:0002186	ERO:0001317
Study Assay Technology Type Term Source REF	OBI	ERO
Study Assay Technology Platform	instrument; manufacturer	""
Study Assay File Name	a_Jones304A_EEG.txt	a_Jones304A_PIPP.txt
STUDY PROTOCOLS
Study Protocol Name	Participants	Stimulation_Heel lance	Electroencephalography	Stimulation_Sham control	Stimulation_Auditory control	Recording behavioural and physiological data	Premature Infant Pain Profile
Study Protocol Type	selection	presentation of stimulus	electroencephalogram measurement	presentation of stimulus	presentation of stimulus	information acquisition	information acquisition
Study Protocol Type Term Accession Number	OBI:0001928	OBI:0000807	http://www.ebi.ac.uk/efo/EFO_0004357	OBI:0000807	OBI:0000807	OBI:0600013	OBI:0600013
Study Protocol Type Term Source REF	OBI	OBI	EFO	OBI	OBI	OBI	OBI
Study Protocol Description							
Study Protocol URI	""	""	""	""	""	""	""
Study Protocol Version							
Study Protocol Parameters Name	""	""	instrument; manufacturer	""	""	""	""
Study Protocol Parameters Name Term Accession Number	""	""	""	""	""	""	""
Study Protocol Parameters Name Term Source REF	""	""	""	""	""	""	""
Study Protocol Components Name	""	""	""	""	""	""	""
Study Protocol Components Type	""	""	""	""	""	""	""
Study Protocol Components Type Term Accession Number	""	""	""	""	""	""	""
Study Protocol Components Type Term Source REF	""	""	""	""	""	""	""
STUDY CONTACTS
Study Person Last Name	Jones	Laudiano-Dray	Whitehead	Verriotis	Meek	Fitzgerald	Fabrizi
Study Person First Name	Laura	Maria Pureza	Kimberley	Madeleine	Judith	Maria	Lorenzo
Study Person Mid Initials							
Study Person Email	laura.a.jones@ucl.ac.uk	""	""	""	""	""	""
Study Person Phone							
Study Person Fax							
Study Person Address							
Study Person Affiliation	Department of Neuroscience, Physiology, and Pharmacology, University College London, London WC1E6BT, United Kingdom	Department of Neuroscience, Physiology, and Pharmacology, University College London, London WC1E6BT, United Kingdom	Department of Neuroscience, Physiology, and Pharmacology, University College London, London WC1E6BT, United Kingdom	Department of Neuroscience, Physiology, and Pharmacology, University College London, London WC1E6BT, United Kingdom	Elizabeth Garrett Anderson Obstetric Wing, University College London Hospitals, London WC1E6DB, United Kingdom	Department of Neuroscience, Physiology, and Pharmacology, University College London, London WC1E6BT, United Kingdom	Department of Neuroscience, Physiology, and Pharmacology, University College London, London WC1E6BT, United Kingdom
Study Person Roles							
Study Person Roles Term Accession Number							
Study Person Roles Term Source REF							
Comment[Study Person ORCID]	0000-0001-5755-4977		0000-0002-9787-6038	0000-0003-3019-0370		0000-0003-4188-0123	0000-0002-9582-0727
Comment[Funder]							
Comment[FundRef ID]							
Comment[Funder Term Source REF]							
Comment[Grant Identifier]							
