# Supplementary material for: EEG, behavioural and physiological recordings following a painful procedure in human neonates
Source: Sci Data. 2018 Nov 13;5:180248. doi: 10.1038/sdata.2018.248 (PMC6233256; doi:10.1038/sdata.2018.248)
Supplement: Supplementary file 1 [file sdata2018248-isa1.zip › s_Jones304A_study.txt]

Source Name	Characteristics[organism]	Term Source REF	Term Accession Number	Protocol REF	Sample Name	Factor Value[sex]	Factor Value[gestational age in weeks]	Factor Value[age in days]	Factor Value[experimental condition]
Hospitalised human neonate at the postnatal special care or intensive care wards at UCLH Elizabeth Garrett Anderson Wing	Homo sapiens	NCBITaxon	NCBITaxon:9606	Participants	251701	Male	36.57142857	2	heel lance; sham control; auditory control
Hospitalised human neonate at the postnatal special care or intensive care wards at UCLH Elizabeth Garrett Anderson Wing	Homo sapiens	NCBITaxon	NCBITaxon:9606	Participants	251801	Male	34.42857143	1	heel lance; sham control; auditory control
Hospitalised human neonate at the postnatal special care or intensive care wards at UCLH Elizabeth Garrett Anderson Wing	Homo sapiens	NCBITaxon	NCBITaxon:9606	Participants	251901	Female	35	7	heel lance; sham control; auditory control
Hospitalised human neonate at the postnatal special care or intensive care wards at UCLH Elizabeth Garrett Anderson Wing	Homo sapiens	NCBITaxon	NCBITaxon:9606	Participants	252001	Female	39.14285714	7	heel lance; sham control; auditory control
Hospitalised human neonate at the postnatal special care or intensive care wards at UCLH Elizabeth Garrett Anderson Wing	Homo sapiens	NCBITaxon	NCBITaxon:9606	Participants	252101	Male	40.14285714	1	heel lance; sham control; auditory control
Hospitalised human neonate at the postnatal special care or intensive care wards at UCLH Elizabeth Garrett Anderson Wing	Homo sapiens	NCBITaxon	NCBITaxon:9606	Participants	252601	Male	40.14285714	5	heel lance; sham control; auditory control
Hospitalised human neonate at the postnatal special care or intensive care wards at UCLH Elizabeth Garrett Anderson Wing	Homo sapiens	NCBITaxon	NCBITaxon:9606	Participants	252801	Female	35.28571429	19	heel lance; sham control; auditory control
Hospitalised human neonate at the postnatal special care or intensive care wards at UCLH Elizabeth Garrett Anderson Wing	Homo sapiens	NCBITaxon	NCBITaxon:9606	Participants	253101	Male	40.71428571	0	heel lance; sham control; auditory control
Hospitalised human neonate at the postnatal special care or intensive care wards at UCLH Elizabeth Garrett Anderson Wing	Homo sapiens	NCBITaxon	NCBITaxon:9606	Participants	253201	Male	42.57142857	4	heel lance; sham control; auditory control
Hospitalised human neonate at the postnatal special care or intensive care wards at UCLH Elizabeth Garrett Anderson Wing	Homo sapiens	NCBITaxon	NCBITaxon:9606	Participants	253501	Male	36.85714286	5	heel lance; sham control; auditory control
Hospitalised human neonate at the postnatal special care or intensive care wards at UCLH Elizabeth Garrett Anderson Wing	Homo sapiens	NCBITaxon	NCBITaxon:9606	Participants	254101	Male	35.71428571	6	heel lance; sham control; auditory control
Hospitalised human neonate at the postnatal special care or intensive care wards at UCLH Elizabeth Garrett Anderson Wing	Homo sapiens	NCBITaxon	NCBITaxon:9606	Participants	254401	Male	37	1	heel lance; sham control; auditory control
Hospitalised human neonate at the postnatal special care or intensive care wards at UCLH Elizabeth Garrett Anderson Wing	Homo sapiens	NCBITaxon	NCBITaxon:9606	Participants	254601	Female	35.42857143	2	heel lance; sham control; auditory control
Hospitalised human neonate at the postnatal special care or intensive care wards at UCLH Elizabeth Garrett Anderson Wing	Homo sapiens	NCBITaxon	NCBITaxon:9606	Participants	254701	Female	36.57142857	1	heel lance; sham control; auditory control
Hospitalised human neonate at the postnatal special care or intensive care wards at UCLH Elizabeth Garrett Anderson Wing	Homo sapiens	NCBITaxon	NCBITaxon:9606	Participants	254801	Female	40.42857143	2	heel lance; sham control; auditory control
Hospitalised human neonate at the postnatal special care or intensive care wards at UCLH Elizabeth Garrett Anderson Wing	Homo sapiens	NCBITaxon	NCBITaxon:9606	Participants	254901	Male	35.28571429	0	heel lance; sham control; auditory control
Hospitalised human neonate at the postnatal special care or intensive care wards at UCLH Elizabeth Garrett Anderson Wing	Homo sapiens	NCBITaxon	NCBITaxon:9606	Participants	255001	Female	35.28571429	4	heel lance; sham control; auditory control
Hospitalised human neonate at the postnatal special care or intensive care wards at UCLH Elizabeth Garrett Anderson Wing	Homo sapiens	NCBITaxon	NCBITaxon:9606	Participants	255101	Female	37.14285714	2	heel lance; sham control; auditory control
Hospitalised human neonate at the postnatal special care or intensive care wards at UCLH Elizabeth Garrett Anderson Wing	Homo sapiens	NCBITaxon	NCBITaxon:9606	Participants	255201	Female	39.42857143	2	heel lance; sham control; auditory control
Hospitalised human neonate at the postnatal special care or intensive care wards at UCLH Elizabeth Garrett Anderson Wing	Homo sapiens	NCBITaxon	NCBITaxon:9606	Participants	255301	Female	37.42857143	5	heel lance; sham control; auditory control
Hospitalised human neonate at the postnatal special care or intensive care wards at UCLH Elizabeth Garrett Anderson Wing	Homo sapiens	NCBITaxon	NCBITaxon:9606	Participants	255401	Male	38.57142857	3	heel lance; sham control; auditory control
Hospitalised human neonate at the postnatal special care or intensive care wards at UCLH Elizabeth Garrett Anderson Wing	Homo sapiens	NCBITaxon	NCBITaxon:9606	Participants	255501	Female	33.14285714	6	heel lance; sham control; auditory control
Hospitalised human neonate at the postnatal special care or intensive care wards at UCLH Elizabeth Garrett Anderson Wing	Homo sapiens	NCBITaxon	NCBITaxon:9606	Participants	255601	Female	27.28571429	73	heel lance; sham control; auditory control
Hospitalised human neonate at the postnatal special care or intensive care wards at UCLH Elizabeth Garrett Anderson Wing	Homo sapiens	NCBITaxon	NCBITaxon:9606	Participants	255701	Female	27.57142857	17	heel lance; sham control; auditory control
Hospitalised human neonate at the postnatal special care or intensive care wards at UCLH Elizabeth Garrett Anderson Wing	Homo sapiens	NCBITaxon	NCBITaxon:9606	Participants	255801	Male	36	5	heel lance; sham control; auditory control
Hospitalised human neonate at the postnatal special care or intensive care wards at UCLH Elizabeth Garrett Anderson Wing	Homo sapiens	NCBITaxon	NCBITaxon:9606	Participants	255901	Male	34.57142857	3	heel lance; sham control; auditory control
Hospitalised human neonate at the postnatal special care or intensive care wards at UCLH Elizabeth Garrett Anderson Wing	Homo sapiens	NCBITaxon	NCBITaxon:9606	Participants	256001	Male	34.28571429	95	heel lance; sham control; auditory control
Hospitalised human neonate at the postnatal special care or intensive care wards at UCLH Elizabeth Garrett Anderson Wing	Homo sapiens	NCBITaxon	NCBITaxon:9606	Participants	256101	Male	26.57142857	44	heel lance; sham control; auditory control
Hospitalised human neonate at the postnatal special care or intensive care wards at UCLH Elizabeth Garrett Anderson Wing	Homo sapiens	NCBITaxon	NCBITaxon:9606	Participants	256201	Female	31.85714286	6	heel lance; sham control; auditory control
Hospitalised human neonate at the postnatal special care or intensive care wards at UCLH Elizabeth Garrett Anderson Wing	Homo sapiens	NCBITaxon	NCBITaxon:9606	Participants	256301	Female	39.28571429	7	heel lance; sham control; auditory control
Hospitalised human neonate at the postnatal special care or intensive care wards at UCLH Elizabeth Garrett Anderson Wing	Homo sapiens	NCBITaxon	NCBITaxon:9606	Participants	256401	Male	36.71428571	3	heel lance; sham control; auditory control
Hospitalised human neonate at the postnatal special care or intensive care wards at UCLH Elizabeth Garrett Anderson Wing	Homo sapiens	NCBITaxon	NCBITaxon:9606	Participants	256501	Male	39.42857143	2	heel lance; sham control; auditory control
Hospitalised human neonate at the postnatal special care or intensive care wards at UCLH Elizabeth Garrett Anderson Wing	Homo sapiens	NCBITaxon	NCBITaxon:9606	Participants	256601	Male	32.14285714	5	heel lance; sham control; auditory control
Hospitalised human neonate at the postnatal special care or intensive care wards at UCLH Elizabeth Garrett Anderson Wing	Homo sapiens	NCBITaxon	NCBITaxon:9606	Participants	256701	Male	36.42857143	9	heel lance; sham control; auditory control
Hospitalised human neonate at the postnatal special care or intensive care wards at UCLH Elizabeth Garrett Anderson Wing	Homo sapiens	NCBITaxon	NCBITaxon:9606	Participants	256801	Male	33.85714286	6	heel lance; sham control; auditory control
Hospitalised human neonate at the postnatal special care or intensive care wards at UCLH Elizabeth Garrett Anderson Wing	Homo sapiens	NCBITaxon	NCBITaxon:9606	Participants	256901	Male	28.28571429	14	heel lance; sham control; auditory control
Hospitalised human neonate at the postnatal special care or intensive care wards at UCLH Elizabeth Garrett Anderson Wing	Homo sapiens	NCBITaxon	NCBITaxon:9606	Participants	257001	Female	35.85714286	6	heel lance; sham control; auditory control
Hospitalised human neonate at the postnatal special care or intensive care wards at UCLH Elizabeth Garrett Anderson Wing	Homo sapiens	NCBITaxon	NCBITaxon:9606	Participants	257101	Male	42.42857143	5	heel lance; sham control; auditory control
Hospitalised human neonate at the postnatal special care or intensive care wards at UCLH Elizabeth Garrett Anderson Wing	Homo sapiens	NCBITaxon	NCBITaxon:9606	Participants	257201	Female	38.57142857	5	heel lance; sham control; auditory control
Hospitalised human neonate at the postnatal special care or intensive care wards at UCLH Elizabeth Garrett Anderson Wing	Homo sapiens	NCBITaxon	NCBITaxon:9606	Participants	257301	Male	40.85714286	1	heel lance; sham control; auditory control
Hospitalised human neonate at the postnatal special care or intensive care wards at UCLH Elizabeth Garrett Anderson Wing	Homo sapiens	NCBITaxon	NCBITaxon:9606	Participants	257401	Male	31	4	heel lance; sham control; auditory control
Hospitalised human neonate at the postnatal special care or intensive care wards at UCLH Elizabeth Garrett Anderson Wing	Homo sapiens	NCBITaxon	NCBITaxon:9606	Participants	257501	Male	33.85714286	3	heel lance; sham control; auditory control
Hospitalised human neonate at the postnatal special care or intensive care wards at UCLH Elizabeth Garrett Anderson Wing	Homo sapiens	NCBITaxon	NCBITaxon:9606	Participants	257601	Male	32	37	heel lance; sham control; auditory control
Hospitalised human neonate at the postnatal special care or intensive care wards at UCLH Elizabeth Garrett Anderson Wing	Homo sapiens	NCBITaxon	NCBITaxon:9606	Participants	257701	Male	38.85714286	5	heel lance; sham control; auditory control
Hospitalised human neonate at the postnatal special care or intensive care wards at UCLH Elizabeth Garrett Anderson Wing	Homo sapiens	NCBITaxon	NCBITaxon:9606	Participants	257801	Female	31.85714286	36	heel lance; sham control; auditory control
Hospitalised human neonate at the postnatal special care or intensive care wards at UCLH Elizabeth Garrett Anderson Wing	Homo sapiens	NCBITaxon	NCBITaxon:9606	Participants	257901	Female	33.85714286	5	heel lance; sham control; auditory control
Hospitalised human neonate at the postnatal special care or intensive care wards at UCLH Elizabeth Garrett Anderson Wing	Homo sapiens	NCBITaxon	NCBITaxon:9606	Participants	258001	Female	35.57142857	13	heel lance; sham control; auditory control
Hospitalised human neonate at the postnatal special care or intensive care wards at UCLH Elizabeth Garrett Anderson Wing	Homo sapiens	NCBITaxon	NCBITaxon:9606	Participants	258101	Male	41	1	heel lance; sham control; auditory control
Hospitalised human neonate at the postnatal special care or intensive care wards at UCLH Elizabeth Garrett Anderson Wing	Homo sapiens	NCBITaxon	NCBITaxon:9606	Participants	258201	Male	35.28571429	2	heel lance; sham control; auditory control
Hospitalised human neonate at the postnatal special care or intensive care wards at UCLH Elizabeth Garrett Anderson Wing	Homo sapiens	NCBITaxon	NCBITaxon:9606	Participants	258301	Male	29.85714286	5	heel lance; sham control; auditory control
Hospitalised human neonate at the postnatal special care or intensive care wards at UCLH Elizabeth Garrett Anderson Wing	Homo sapiens	NCBITaxon	NCBITaxon:9606	Participants	258401	Male	39.85714286	4	heel lance; sham control; auditory control
Hospitalised human neonate at the postnatal special care or intensive care wards at UCLH Elizabeth Garrett Anderson Wing	Homo sapiens	NCBITaxon	NCBITaxon:9606	Participants	258601	Male	35.85714286	5	heel lance; sham control; auditory control
Hospitalised human neonate at the postnatal special care or intensive care wards at UCLH Elizabeth Garrett Anderson Wing	Homo sapiens	NCBITaxon	NCBITaxon:9606	Participants	258701	Female	39.14285714	2	heel lance; sham control; auditory control
Hospitalised human neonate at the postnatal special care or intensive care wards at UCLH Elizabeth Garrett Anderson Wing	Homo sapiens	NCBITaxon	NCBITaxon:9606	Participants	258801	Female	24	61	heel lance; sham control; auditory control
Hospitalised human neonate at the postnatal special care or intensive care wards at UCLH Elizabeth Garrett Anderson Wing	Homo sapiens	NCBITaxon	NCBITaxon:9606	Participants	258901	Male	37.28571429	3	heel lance; sham control; auditory control
Hospitalised human neonate at the postnatal special care or intensive care wards at UCLH Elizabeth Garrett Anderson Wing	Homo sapiens	NCBITaxon	NCBITaxon:9606	Participants	259001	Male	40.42857143	2	heel lance; sham control; auditory control
Hospitalised human neonate at the postnatal special care or intensive care wards at UCLH Elizabeth Garrett Anderson Wing	Homo sapiens	NCBITaxon	NCBITaxon:9606	Participants	259101	Female	34.57142857	2	heel lance; sham control; auditory control
Hospitalised human neonate at the postnatal special care or intensive care wards at UCLH Elizabeth Garrett Anderson Wing	Homo sapiens	NCBITaxon	NCBITaxon:9606	Participants	259201	Female	33.85714286	10	heel lance; sham control; auditory control
Hospitalised human neonate at the postnatal special care or intensive care wards at UCLH Elizabeth Garrett Anderson Wing	Homo sapiens	NCBITaxon	NCBITaxon:9606	Participants	259301	Female	41.14285714	6	heel lance; sham control; auditory control
Hospitalised human neonate at the postnatal special care or intensive care wards at UCLH Elizabeth Garrett Anderson Wing	Homo sapiens	NCBITaxon	NCBITaxon:9606	Participants	259401	Female	34.14285714	4	heel lance; sham control; auditory control
Hospitalised human neonate at the postnatal special care or intensive care wards at UCLH Elizabeth Garrett Anderson Wing	Homo sapiens	NCBITaxon	NCBITaxon:9606	Participants	259501	Female	25.85714286	96	heel lance; sham control; auditory control
Hospitalised human neonate at the postnatal special care or intensive care wards at UCLH Elizabeth Garrett Anderson Wing	Homo sapiens	NCBITaxon	NCBITaxon:9606	Participants	259601	Male	28.28571429	11	heel lance; sham control; auditory control
Hospitalised human neonate at the postnatal special care or intensive care wards at UCLH Elizabeth Garrett Anderson Wing	Homo sapiens	NCBITaxon	NCBITaxon:9606	Participants	259701	Female	38.14285714	2	heel lance; sham control; auditory control
Hospitalised human neonate at the postnatal special care or intensive care wards at UCLH Elizabeth Garrett Anderson Wing	Homo sapiens	NCBITaxon	NCBITaxon:9606	Participants	259801	Male	39.71428571	3	heel lance; sham control; auditory control
Hospitalised human neonate at the postnatal special care or intensive care wards at UCLH Elizabeth Garrett Anderson Wing	Homo sapiens	NCBITaxon	NCBITaxon:9606	Participants	259901	Female	23.85714286	77	heel lance; sham control; auditory control
Hospitalised human neonate at the postnatal special care or intensive care wards at UCLH Elizabeth Garrett Anderson Wing	Homo sapiens	NCBITaxon	NCBITaxon:9606	Participants	260201	Male	39.28571429	4	heel lance; sham control; auditory control
Hospitalised human neonate at the postnatal special care or intensive care wards at UCLH Elizabeth Garrett Anderson Wing	Homo sapiens	NCBITaxon	NCBITaxon:9606	Participants	260301	Female	36	2	heel lance; sham control; auditory control
Hospitalised human neonate at the postnatal special care or intensive care wards at UCLH Elizabeth Garrett Anderson Wing	Homo sapiens	NCBITaxon	NCBITaxon:9606	Participants	260401	Female	23.28571429	63	heel lance; sham control; auditory control
Hospitalised human neonate at the postnatal special care or intensive care wards at UCLH Elizabeth Garrett Anderson Wing	Homo sapiens	NCBITaxon	NCBITaxon:9606	Participants	260501	Male	32.28571429	9	heel lance; sham control; auditory control
Hospitalised human neonate at the postnatal special care or intensive care wards at UCLH Elizabeth Garrett Anderson Wing	Homo sapiens	NCBITaxon	NCBITaxon:9606	Participants	260601	Male	29.71428571	7	heel lance; sham control; auditory control
Hospitalised human neonate at the postnatal special care or intensive care wards at UCLH Elizabeth Garrett Anderson Wing	Homo sapiens	NCBITaxon	NCBITaxon:9606	Participants	260701	Male	26.71428571	53	heel lance; sham control; auditory control
Hospitalised human neonate at the postnatal special care or intensive care wards at UCLH Elizabeth Garrett Anderson Wing	Homo sapiens	NCBITaxon	NCBITaxon:9606	Participants	260801	Female	36.28571429	5	heel lance; sham control; auditory control
Hospitalised human neonate at the postnatal special care or intensive care wards at UCLH Elizabeth Garrett Anderson Wing	Homo sapiens	NCBITaxon	NCBITaxon:9606	Participants	260901	Male	26.14285714	23	heel lance; sham control; auditory control
Hospitalised human neonate at the postnatal special care or intensive care wards at UCLH Elizabeth Garrett Anderson Wing	Homo sapiens	NCBITaxon	NCBITaxon:9606	Participants	261001	Female	30.14285714	13	heel lance; sham control; auditory control
Hospitalised human neonate at the postnatal special care or intensive care wards at UCLH Elizabeth Garrett Anderson Wing	Homo sapiens	NCBITaxon	NCBITaxon:9606	Participants	261101	Male	27.57142857	24	heel lance; sham control; auditory control
Hospitalised human neonate at the postnatal special care or intensive care wards at UCLH Elizabeth Garrett Anderson Wing	Homo sapiens	NCBITaxon	NCBITaxon:9606	Participants	261201	Male	34	4	heel lance; sham control; auditory control
Hospitalised human neonate at the postnatal special care or intensive care wards at UCLH Elizabeth Garrett Anderson Wing	Homo sapiens	NCBITaxon	NCBITaxon:9606	Participants	261301	Female	29.28571429	6	heel lance; sham control; auditory control
Hospitalised human neonate at the postnatal special care or intensive care wards at UCLH Elizabeth Garrett Anderson Wing	Homo sapiens	NCBITaxon	NCBITaxon:9606	Participants	261401	Female	34.42857143	2	heel lance; sham control; auditory control
Hospitalised human neonate at the postnatal special care or intensive care wards at UCLH Elizabeth Garrett Anderson Wing	Homo sapiens	NCBITaxon	NCBITaxon:9606	Participants	261501	Female	24.42857143	55	heel lance; sham control; auditory control
Hospitalised human neonate at the postnatal special care or intensive care wards at UCLH Elizabeth Garrett Anderson Wing	Homo sapiens	NCBITaxon	NCBITaxon:9606	Participants	261601	Female	30.28571429	7	heel lance; sham control; auditory control
Hospitalised human neonate at the postnatal special care or intensive care wards at UCLH Elizabeth Garrett Anderson Wing	Homo sapiens	NCBITaxon	NCBITaxon:9606	Participants	261701	Male	30.85714286	60	heel lance; sham control; auditory control
Hospitalised human neonate at the postnatal special care or intensive care wards at UCLH Elizabeth Garrett Anderson Wing	Homo sapiens	NCBITaxon	NCBITaxon:9606	Participants	261801	Male	31.57142857	12	heel lance; sham control; auditory control
Hospitalised human neonate at the postnatal special care or intensive care wards at UCLH Elizabeth Garrett Anderson Wing	Homo sapiens	NCBITaxon	NCBITaxon:9606	Participants	261901	Male	32	6	heel lance; sham control; auditory control
Hospitalised human neonate at the postnatal special care or intensive care wards at UCLH Elizabeth Garrett Anderson Wing	Homo sapiens	NCBITaxon	NCBITaxon:9606	Participants	2510001	Male	30	41	heel lance; sham control; auditory control
Hospitalised human neonate at the postnatal special care or intensive care wards at UCLH Elizabeth Garrett Anderson Wing	Homo sapiens	NCBITaxon	NCBITaxon:9606	Participants	2510101	Male	27.14285714	37	heel lance; sham control; auditory control
Hospitalised human neonate at the postnatal special care or intensive care wards at UCLH Elizabeth Garrett Anderson Wing	Homo sapiens	NCBITaxon	NCBITaxon:9606	Participants	2510201	Female	38	5	heel lance; sham control; auditory control
Hospitalised human neonate at the postnatal special care or intensive care wards at UCLH Elizabeth Garrett Anderson Wing	Homo sapiens	NCBITaxon	NCBITaxon:9606	Participants	2510301	Male	40.28571429	5	heel lance; sham control; auditory control
Hospitalised human neonate at the postnatal special care or intensive care wards at UCLH Elizabeth Garrett Anderson Wing	Homo sapiens	NCBITaxon	NCBITaxon:9606	Participants	2510401	Male	33.57142857	5	heel lance; sham control; auditory control
Hospitalised human neonate at the postnatal special care or intensive care wards at UCLH Elizabeth Garrett Anderson Wing	Homo sapiens	NCBITaxon	NCBITaxon:9606	Participants	2510501	Female	38.71428571	7	heel lance; sham control; auditory control
Hospitalised human neonate at the postnatal special care or intensive care wards at UCLH Elizabeth Garrett Anderson Wing	Homo sapiens	NCBITaxon	NCBITaxon:9606	Participants	2510601	Female	41.14285714	5	heel lance; sham control; auditory control
Hospitalised human neonate at the postnatal special care or intensive care wards at UCLH Elizabeth Garrett Anderson Wing	Homo sapiens	NCBITaxon	NCBITaxon:9606	Participants	2510701	Male	30.71428571	39	heel lance; sham control; auditory control
Hospitalised human neonate at the postnatal special care or intensive care wards at UCLH Elizabeth Garrett Anderson Wing	Homo sapiens	NCBITaxon	NCBITaxon:9606	Participants	2510801	Female	30.28571429	19	heel lance; sham control; auditory control
Hospitalised human neonate at the postnatal special care or intensive care wards at UCLH Elizabeth Garrett Anderson Wing	Homo sapiens	NCBITaxon	NCBITaxon:9606	Participants	2510901	Male	39.28571429	5	heel lance; sham control; auditory control
Hospitalised human neonate at the postnatal special care or intensive care wards at UCLH Elizabeth Garrett Anderson Wing	Homo sapiens	NCBITaxon	NCBITaxon:9606	Participants	2511001	Female	35.28571429	6	heel lance; sham control; auditory control
Hospitalised human neonate at the postnatal special care or intensive care wards at UCLH Elizabeth Garrett Anderson Wing	Homo sapiens	NCBITaxon	NCBITaxon:9606	Participants	2511101	Female	33.57142857	10	heel lance; sham control; auditory control
Hospitalised human neonate at the postnatal special care or intensive care wards at UCLH Elizabeth Garrett Anderson Wing	Homo sapiens	NCBITaxon	NCBITaxon:9606	Participants	2511201	Female	33.57142857	10	heel lance; sham control; auditory control
Hospitalised human neonate at the postnatal special care or intensive care wards at UCLH Elizabeth Garrett Anderson Wing	Homo sapiens	NCBITaxon	NCBITaxon:9606	Participants	2511301	Male	38.28571429	5	heel lance; sham control; auditory control
Hospitalised human neonate at the postnatal special care or intensive care wards at UCLH Elizabeth Garrett Anderson Wing	Homo sapiens	NCBITaxon	NCBITaxon:9606	Participants	2511401	Female	34.85714286	5	heel lance; sham control; auditory control
Hospitalised human neonate at the postnatal special care or intensive care wards at UCLH Elizabeth Garrett Anderson Wing	Homo sapiens	NCBITaxon	NCBITaxon:9606	Participants	2511501	Male	28.85714286	15	heel lance; sham control; auditory control
Hospitalised human neonate at the postnatal special care or intensive care wards at UCLH Elizabeth Garrett Anderson Wing	Homo sapiens	NCBITaxon	NCBITaxon:9606	Participants	2511601	Female	32.28571429	12	heel lance; sham control; auditory control
Hospitalised human neonate at the postnatal special care or intensive care wards at UCLH Elizabeth Garrett Anderson Wing	Homo sapiens	NCBITaxon	NCBITaxon:9606	Participants	2511701	Female	38	5	heel lance; sham control; auditory control
Hospitalised human neonate at the postnatal special care or intensive care wards at UCLH Elizabeth Garrett Anderson Wing	Homo sapiens	NCBITaxon	NCBITaxon:9606	Participants	2511801	Male	37.85714286	10	heel lance; sham control; auditory control
Hospitalised human neonate at the postnatal special care or intensive care wards at UCLH Elizabeth Garrett Anderson Wing	Homo sapiens	NCBITaxon	NCBITaxon:9606	Participants	2511901	Male	41	5	heel lance; sham control; auditory control
Hospitalised human neonate at the postnatal special care or intensive care wards at UCLH Elizabeth Garrett Anderson Wing	Homo sapiens	NCBITaxon	NCBITaxon:9606	Participants	2512001	Female	35.42857143	5	heel lance; sham control; auditory control
Hospitalised human neonate at the postnatal special care or intensive care wards at UCLH Elizabeth Garrett Anderson Wing	Homo sapiens	NCBITaxon	NCBITaxon:9606	Participants	2512101	Female	35.42857143	5	heel lance; sham control; auditory control
Hospitalised human neonate at the postnatal special care or intensive care wards at UCLH Elizabeth Garrett Anderson Wing	Homo sapiens	NCBITaxon	NCBITaxon:9606	Participants	2512201	Female	35.14285714	5	heel lance; sham control; auditory control
Hospitalised human neonate at the postnatal special care or intensive care wards at UCLH Elizabeth Garrett Anderson Wing	Homo sapiens	NCBITaxon	NCBITaxon:9606	Participants	2512301	Female	41	7	heel lance; sham control; auditory control
Hospitalised human neonate at the postnatal special care or intensive care wards at UCLH Elizabeth Garrett Anderson Wing	Homo sapiens	NCBITaxon	NCBITaxon:9606	Participants	2512401	Male	41.42857143	5	heel lance; sham control; auditory control
Hospitalised human neonate at the postnatal special care or intensive care wards at UCLH Elizabeth Garrett Anderson Wing	Homo sapiens	NCBITaxon	NCBITaxon:9606	Participants	2512501	Female	40	5	heel lance; sham control; auditory control
Hospitalised human neonate at the postnatal special care or intensive care wards at UCLH Elizabeth Garrett Anderson Wing	Homo sapiens	NCBITaxon	NCBITaxon:9606	Participants	2512601	Male	35.85714286	5	heel lance; sham control; auditory control
Hospitalised human neonate at the postnatal special care or intensive care wards at UCLH Elizabeth Garrett Anderson Wing	Homo sapiens	NCBITaxon	NCBITaxon:9606	Participants	2512701	Male	41.85714286	7	heel lance; sham control; auditory control
Hospitalised human neonate at the postnatal special care or intensive care wards at UCLH Elizabeth Garrett Anderson Wing	Homo sapiens	NCBITaxon	NCBITaxon:9606	Participants	2512801	Male	40	3	heel lance; sham control; auditory control
