# Supplementary material for: EEG, behavioural and physiological recordings following a painful procedure in human neonates
Source: Sci Data. 2018 Nov 13;5:180248. doi: 10.1038/sdata.2018.248 (PMC6233256; doi:10.1038/sdata.2018.248)
Supplement: Supplementary file 1 [file sdata2018248-isa1.zip › a_Jones304A_EEG.txt]

Sample Name	Protocol REF	Protocol REF	Parameter Value[instrument]	Parameter Value[manufacturer]	Assay Name	Raw Data File	Comment[Data Repository]	Comment[Data Record Accession]	Comment[Data Record URI]	Factor Value[experimental condition]
251701	Stimulation_Heel lance	Electroencephalography	SynAmps2 EEG/EP recording system	Neuroscan	heel lance EEG for neonate 251701	251701L01.mat	UK Data Service	doi:10.5255/UKDA-SN-853204	http://dx.doi.org/10.5255/UKDA-SN-853204	heel lance
251801	Stimulation_Heel lance	Electroencephalography	SynAmps2 EEG/EP recording system	Neuroscan	heel lance EEG for neonate 251801	251801L01.mat	UK Data Service	doi:10.5255/UKDA-SN-853204	http://dx.doi.org/10.5255/UKDA-SN-853204	heel lance
251901	Stimulation_Heel lance	Electroencephalography	SynAmps2 EEG/EP recording system	Neuroscan	heel lance EEG for neonate 251901	251901L01.mat	UK Data Service	doi:10.5255/UKDA-SN-853204	http://dx.doi.org/10.5255/UKDA-SN-853204	heel lance
252001	Stimulation_Heel lance	Electroencephalography	SynAmps2 EEG/EP recording system	Neuroscan	heel lance EEG for neonate 252001	252001L01.mat	UK Data Service	doi:10.5255/UKDA-SN-853204	http://dx.doi.org/10.5255/UKDA-SN-853204	heel lance
252101	Stimulation_Heel lance	Electroencephalography	SynAmps2 EEG/EP recording system	Neuroscan	heel lance EEG for neonate 252101	252101L01.mat	UK Data Service	doi:10.5255/UKDA-SN-853204	http://dx.doi.org/10.5255/UKDA-SN-853204	heel lance
252601	Stimulation_Heel lance	Electroencephalography	SynAmps2 EEG/EP recording system	Neuroscan	heel lance EEG for neonate 252601	252601L01.mat	UK Data Service	doi:10.5255/UKDA-SN-853204	http://dx.doi.org/10.5255/UKDA-SN-853204	heel lance
252801	Stimulation_Heel lance	Electroencephalography	SynAmps2 EEG/EP recording system	Neuroscan	heel lance EEG for neonate 252801	252801L01.mat	UK Data Service	doi:10.5255/UKDA-SN-853204	http://dx.doi.org/10.5255/UKDA-SN-853204	heel lance
253101	Stimulation_Heel lance	Electroencephalography	SynAmps2 EEG/EP recording system	Neuroscan	heel lance EEG for neonate 253101	253101L01.mat	UK Data Service	doi:10.5255/UKDA-SN-853204	http://dx.doi.org/10.5255/UKDA-SN-853204	heel lance
253201	Stimulation_Heel lance	Electroencephalography	SynAmps2 EEG/EP recording system	Neuroscan	heel lance EEG for neonate 253201	253201L01.mat	UK Data Service	doi:10.5255/UKDA-SN-853204	http://dx.doi.org/10.5255/UKDA-SN-853204	heel lance
253501	Stimulation_Heel lance	Electroencephalography	SynAmps2 EEG/EP recording system	Neuroscan	heel lance EEG for neonate 253501	253501L01.mat	UK Data Service	doi:10.5255/UKDA-SN-853204	http://dx.doi.org/10.5255/UKDA-SN-853204	heel lance
254101	Stimulation_Heel lance	Electroencephalography	SynAmps2 EEG/EP recording system	Neuroscan	heel lance EEG for neonate 254101	254101L01.mat	UK Data Service	doi:10.5255/UKDA-SN-853204	http://dx.doi.org/10.5255/UKDA-SN-853204	heel lance
254401	Stimulation_Heel lance	Electroencephalography	SynAmps2 EEG/EP recording system	Neuroscan	heel lance EEG for neonate 254401	254401L01.mat	UK Data Service	doi:10.5255/UKDA-SN-853204	http://dx.doi.org/10.5255/UKDA-SN-853204	heel lance
254601	Stimulation_Heel lance	Electroencephalography	SynAmps2 EEG/EP recording system	Neuroscan	heel lance EEG for neonate 254601	254601L01.mat	UK Data Service	doi:10.5255/UKDA-SN-853204	http://dx.doi.org/10.5255/UKDA-SN-853204	heel lance
254701	Stimulation_Heel lance	Electroencephalography	SynAmps2 EEG/EP recording system	Neuroscan	heel lance EEG for neonate 254701	254701L01.mat	UK Data Service	doi:10.5255/UKDA-SN-853204	http://dx.doi.org/10.5255/UKDA-SN-853204	heel lance
254801	Stimulation_Heel lance	Electroencephalography	SynAmps2 EEG/EP recording system	Neuroscan	heel lance EEG for neonate 254801	254801L01.mat	UK Data Service	doi:10.5255/UKDA-SN-853204	http://dx.doi.org/10.5255/UKDA-SN-853204	heel lance
254901	Stimulation_Heel lance	Electroencephalography	SynAmps2 EEG/EP recording system	Neuroscan	heel lance EEG for neonate 254901	254901L01.mat	UK Data Service	doi:10.5255/UKDA-SN-853204	http://dx.doi.org/10.5255/UKDA-SN-853204	heel lance
255001	Stimulation_Heel lance	Electroencephalography	SynAmps2 EEG/EP recording system	Neuroscan	heel lance EEG for neonate 255001	255001L01.mat	UK Data Service	doi:10.5255/UKDA-SN-853204	http://dx.doi.org/10.5255/UKDA-SN-853204	heel lance
255101	Stimulation_Heel lance	Electroencephalography	SynAmps2 EEG/EP recording system	Neuroscan	heel lance EEG for neonate 255101	255101L01.mat	UK Data Service	doi:10.5255/UKDA-SN-853204	http://dx.doi.org/10.5255/UKDA-SN-853204	heel lance
255201	Stimulation_Heel lance	Electroencephalography	SynAmps2 EEG/EP recording system	Neuroscan	heel lance EEG for neonate 255201	255201L01.mat	UK Data Service	doi:10.5255/UKDA-SN-853204	http://dx.doi.org/10.5255/UKDA-SN-853204	heel lance
255301	Stimulation_Heel lance	Electroencephalography	SynAmps2 EEG/EP recording system	Neuroscan	heel lance EEG for neonate 255301	255301L01.mat	UK Data Service	doi:10.5255/UKDA-SN-853204	http://dx.doi.org/10.5255/UKDA-SN-853204	heel lance
255401	Stimulation_Heel lance	Electroencephalography	SynAmps2 EEG/EP recording system	Neuroscan	heel lance EEG for neonate 255401	255401L01.mat	UK Data Service	doi:10.5255/UKDA-SN-853204	http://dx.doi.org/10.5255/UKDA-SN-853204	heel lance
255501	Stimulation_Heel lance	Electroencephalography	SynAmps2 EEG/EP recording system	Neuroscan	heel lance EEG for neonate 255501	255501L01.mat	UK Data Service	doi:10.5255/UKDA-SN-853204	http://dx.doi.org/10.5255/UKDA-SN-853204	heel lance
255601	Stimulation_Heel lance	Electroencephalography	SynAmps2 EEG/EP recording system	Neuroscan	heel lance EEG for neonate 255601	255601L01.mat	UK Data Service	doi:10.5255/UKDA-SN-853204	http://dx.doi.org/10.5255/UKDA-SN-853204	heel lance
255701	Stimulation_Heel lance	Electroencephalography	SynAmps2 EEG/EP recording system	Neuroscan	heel lance EEG for neonate 255701	255701L01.mat	UK Data Service	doi:10.5255/UKDA-SN-853204	http://dx.doi.org/10.5255/UKDA-SN-853204	heel lance
255801	Stimulation_Heel lance	Electroencephalography	SynAmps2 EEG/EP recording system	Neuroscan	heel lance EEG for neonate 255801	255801L01.mat	UK Data Service	doi:10.5255/UKDA-SN-853204	http://dx.doi.org/10.5255/UKDA-SN-853204	heel lance
255901	Stimulation_Heel lance	Electroencephalography	SynAmps2 EEG/EP recording system	Neuroscan	heel lance EEG for neonate 255901	255901L01.mat	UK Data Service	doi:10.5255/UKDA-SN-853204	http://dx.doi.org/10.5255/UKDA-SN-853204	heel lance
256001	Stimulation_Heel lance	Electroencephalography	SynAmps2 EEG/EP recording system	Neuroscan	heel lance EEG for neonate 256001	256001L01.mat	UK Data Service	doi:10.5255/UKDA-SN-853204	http://dx.doi.org/10.5255/UKDA-SN-853204	heel lance
256101	Stimulation_Heel lance	Electroencephalography	SynAmps2 EEG/EP recording system	Neuroscan	heel lance EEG for neonate 256101	256101L01.mat	UK Data Service	doi:10.5255/UKDA-SN-853204	http://dx.doi.org/10.5255/UKDA-SN-853204	heel lance
256201	Stimulation_Heel lance	Electroencephalography	SynAmps2 EEG/EP recording system	Neuroscan	heel lance EEG for neonate 256201	256201L01.mat	UK Data Service	doi:10.5255/UKDA-SN-853204	http://dx.doi.org/10.5255/UKDA-SN-853204	heel lance
256301	Stimulation_Heel lance	Electroencephalography	SynAmps2 EEG/EP recording system	Neuroscan	heel lance EEG for neonate 256301	256301L01.mat	UK Data Service	doi:10.5255/UKDA-SN-853204	http://dx.doi.org/10.5255/UKDA-SN-853204	heel lance
256401	Stimulation_Heel lance	Electroencephalography	SynAmps2 EEG/EP recording system	Neuroscan	heel lance EEG for neonate 256401	256401L01.mat	UK Data Service	doi:10.5255/UKDA-SN-853204	http://dx.doi.org/10.5255/UKDA-SN-853204	heel lance
256501	Stimulation_Heel lance	Electroencephalography	SynAmps2 EEG/EP recording system	Neuroscan	heel lance EEG for neonate 256501	256501L01.mat	UK Data Service	doi:10.5255/UKDA-SN-853204	http://dx.doi.org/10.5255/UKDA-SN-853204	heel lance
256601	Stimulation_Heel lance	Electroencephalography	SynAmps2 EEG/EP recording system	Neuroscan	heel lance EEG for neonate 256601	256601L01.mat	UK Data Service	doi:10.5255/UKDA-SN-853204	http://dx.doi.org/10.5255/UKDA-SN-853204	heel lance
256701	Stimulation_Heel lance	Electroencephalography	SynAmps2 EEG/EP recording system	Neuroscan	heel lance EEG for neonate 256701	256701L01.mat	UK Data Service	doi:10.5255/UKDA-SN-853204	http://dx.doi.org/10.5255/UKDA-SN-853204	heel lance
256801	Stimulation_Heel lance	Electroencephalography	SynAmps2 EEG/EP recording system	Neuroscan	heel lance EEG for neonate 256801	256801L01.mat	UK Data Service	doi:10.5255/UKDA-SN-853204	http://dx.doi.org/10.5255/UKDA-SN-853204	heel lance
256901	Stimulation_Heel lance	Electroencephalography	SynAmps2 EEG/EP recording system	Neuroscan	heel lance EEG for neonate 256901	256901L01.mat	UK Data Service	doi:10.5255/UKDA-SN-853204	http://dx.doi.org/10.5255/UKDA-SN-853204	heel lance
257001	Stimulation_Heel lance	Electroencephalography	SynAmps2 EEG/EP recording system	Neuroscan	heel lance EEG for neonate 257001	257001L01.mat	UK Data Service	doi:10.5255/UKDA-SN-853204	http://dx.doi.org/10.5255/UKDA-SN-853204	heel lance
257101	Stimulation_Heel lance	Electroencephalography	SynAmps2 EEG/EP recording system	Neuroscan	heel lance EEG for neonate 257101	257101L01.mat	UK Data Service	doi:10.5255/UKDA-SN-853204	http://dx.doi.org/10.5255/UKDA-SN-853204	heel lance
257201	Stimulation_Heel lance	Electroencephalography	SynAmps2 EEG/EP recording system	Neuroscan	heel lance EEG for neonate 257201	257201L01.mat	UK Data Service	doi:10.5255/UKDA-SN-853204	http://dx.doi.org/10.5255/UKDA-SN-853204	heel lance
257301	Stimulation_Heel lance	Electroencephalography	SynAmps2 EEG/EP recording system	Neuroscan	heel lance EEG for neonate 257301	257301L01.mat	UK Data Service	doi:10.5255/UKDA-SN-853204	http://dx.doi.org/10.5255/UKDA-SN-853204	heel lance
257401	Stimulation_Heel lance	Electroencephalography	SynAmps2 EEG/EP recording system	Neuroscan	heel lance EEG for neonate 257401	257401L01.mat	UK Data Service	doi:10.5255/UKDA-SN-853204	http://dx.doi.org/10.5255/UKDA-SN-853204	heel lance
257501	Stimulation_Heel lance	Electroencephalography	SynAmps2 EEG/EP recording system	Neuroscan	heel lance EEG for neonate 257501	257501L01.mat	UK Data Service	doi:10.5255/UKDA-SN-853204	http://dx.doi.org/10.5255/UKDA-SN-853204	heel lance
257601	Stimulation_Heel lance	Electroencephalography	SynAmps2 EEG/EP recording system	Neuroscan	heel lance EEG for neonate 257601	257601L01.mat	UK Data Service	doi:10.5255/UKDA-SN-853204	http://dx.doi.org/10.5255/UKDA-SN-853204	heel lance
257701	Stimulation_Heel lance	Electroencephalography	SynAmps2 EEG/EP recording system	Neuroscan	heel lance EEG for neonate 257701	257701L01.mat	UK Data Service	doi:10.5255/UKDA-SN-853204	http://dx.doi.org/10.5255/UKDA-SN-853204	heel lance
257801	Stimulation_Heel lance	Electroencephalography	SynAmps2 EEG/EP recording system	Neuroscan	heel lance EEG for neonate 257801	257801L01.mat	UK Data Service	doi:10.5255/UKDA-SN-853204	http://dx.doi.org/10.5255/UKDA-SN-853204	heel lance
257901	Stimulation_Heel lance	Electroencephalography	SynAmps2 EEG/EP recording system	Neuroscan	heel lance EEG for neonate 257901	257901L01.mat	UK Data Service	doi:10.5255/UKDA-SN-853204	http://dx.doi.org/10.5255/UKDA-SN-853204	heel lance
258001	Stimulation_Heel lance	Electroencephalography	SynAmps2 EEG/EP recording system	Neuroscan	heel lance EEG for neonate 258001	258001L01.mat	UK Data Service	doi:10.5255/UKDA-SN-853204	http://dx.doi.org/10.5255/UKDA-SN-853204	heel lance
258101	Stimulation_Heel lance	Electroencephalography	SynAmps2 EEG/EP recording system	Neuroscan	heel lance EEG for neonate 258101	258101L01.mat	UK Data Service	doi:10.5255/UKDA-SN-853204	http://dx.doi.org/10.5255/UKDA-SN-853204	heel lance
258201	Stimulation_Heel lance	Electroencephalography	SynAmps2 EEG/EP recording system	Neuroscan	heel lance EEG for neonate 258201	258201L01.mat	UK Data Service	doi:10.5255/UKDA-SN-853204	http://dx.doi.org/10.5255/UKDA-SN-853204	heel lance
258301	Stimulation_Heel lance	Electroencephalography	SynAmps2 EEG/EP recording system	Neuroscan	heel lance EEG for neonate 258301	258301L01.mat	UK Data Service	doi:10.5255/UKDA-SN-853204	http://dx.doi.org/10.5255/UKDA-SN-853204	heel lance
258401	Stimulation_Heel lance	Electroencephalography	SynAmps2 EEG/EP recording system	Neuroscan	heel lance EEG for neonate 258401	258401L01.mat	UK Data Service	doi:10.5255/UKDA-SN-853204	http://dx.doi.org/10.5255/UKDA-SN-853204	heel lance
258601	Stimulation_Heel lance	Electroencephalography	SynAmps2 EEG/EP recording system	Neuroscan	heel lance EEG for neonate 258601	258601L01.mat	UK Data Service	doi:10.5255/UKDA-SN-853204	http://dx.doi.org/10.5255/UKDA-SN-853204	heel lance
258701	Stimulation_Heel lance	Electroencephalography	SynAmps2 EEG/EP recording system	Neuroscan	heel lance EEG for neonate 258701	258701L01.mat	UK Data Service	doi:10.5255/UKDA-SN-853204	http://dx.doi.org/10.5255/UKDA-SN-853204	heel lance
258801	Stimulation_Heel lance	Electroencephalography	SynAmps2 EEG/EP recording system	Neuroscan	heel lance EEG for neonate 258801	258801L01.mat	UK Data Service	doi:10.5255/UKDA-SN-853204	http://dx.doi.org/10.5255/UKDA-SN-853204	heel lance
258901	Stimulation_Heel lance	Electroencephalography	SynAmps2 EEG/EP recording system	Neuroscan	heel lance EEG for neonate 258901	258901L01.mat	UK Data Service	doi:10.5255/UKDA-SN-853204	http://dx.doi.org/10.5255/UKDA-SN-853204	heel lance
259001	Stimulation_Heel lance	Electroencephalography	SynAmps2 EEG/EP recording system	Neuroscan	heel lance EEG for neonate 259001	259001L01.mat	UK Data Service	doi:10.5255/UKDA-SN-853204	http://dx.doi.org/10.5255/UKDA-SN-853204	heel lance
259101	Stimulation_Heel lance	Electroencephalography	SynAmps2 EEG/EP recording system	Neuroscan	heel lance EEG for neonate 259101	259101L01.mat	UK Data Service	doi:10.5255/UKDA-SN-853204	http://dx.doi.org/10.5255/UKDA-SN-853204	heel lance
259201	Stimulation_Heel lance	Electroencephalography	SynAmps2 EEG/EP recording system	Neuroscan	heel lance EEG for neonate 259201	259201L01.mat	UK Data Service	doi:10.5255/UKDA-SN-853204	http://dx.doi.org/10.5255/UKDA-SN-853204	heel lance
259301	Stimulation_Heel lance	Electroencephalography	SynAmps2 EEG/EP recording system	Neuroscan	heel lance EEG for neonate 259301	259301L01.mat	UK Data Service	doi:10.5255/UKDA-SN-853204	http://dx.doi.org/10.5255/UKDA-SN-853204	heel lance
259401	Stimulation_Heel lance	Electroencephalography	SynAmps2 EEG/EP recording system	Neuroscan	heel lance EEG for neonate 259401	259401L01.mat	UK Data Service	doi:10.5255/UKDA-SN-853204	http://dx.doi.org/10.5255/UKDA-SN-853204	heel lance
259501	Stimulation_Heel lance	Electroencephalography	SynAmps2 EEG/EP recording system	Neuroscan	heel lance EEG for neonate 259501	259501L01.mat	UK Data Service	doi:10.5255/UKDA-SN-853204	http://dx.doi.org/10.5255/UKDA-SN-853204	heel lance
259601	Stimulation_Heel lance	Electroencephalography	SynAmps2 EEG/EP recording system	Neuroscan	heel lance EEG for neonate 259601	259601L01.mat	UK Data Service	doi:10.5255/UKDA-SN-853204	http://dx.doi.org/10.5255/UKDA-SN-853204	heel lance
259701	Stimulation_Heel lance	Electroencephalography	SynAmps2 EEG/EP recording system	Neuroscan	heel lance EEG for neonate 259701	259701L01.mat	UK Data Service	doi:10.5255/UKDA-SN-853204	http://dx.doi.org/10.5255/UKDA-SN-853204	heel lance
259801	Stimulation_Heel lance	Electroencephalography	SynAmps2 EEG/EP recording system	Neuroscan	heel lance EEG for neonate 259801	259801L01.mat	UK Data Service	doi:10.5255/UKDA-SN-853204	http://dx.doi.org/10.5255/UKDA-SN-853204	heel lance
259901	Stimulation_Heel lance	Electroencephalography	SynAmps2 EEG/EP recording system	Neuroscan	heel lance EEG for neonate 259901	259901L01.mat	UK Data Service	doi:10.5255/UKDA-SN-853204	http://dx.doi.org/10.5255/UKDA-SN-853204	heel lance
260201	Stimulation_Heel lance	Electroencephalography	SynAmps2 EEG/EP recording system	Neuroscan	heel lance EEG for neonate 260201	260201L01.mat	UK Data Service	doi:10.5255/UKDA-SN-853204	http://dx.doi.org/10.5255/UKDA-SN-853204	heel lance
260301	Stimulation_Heel lance	Electroencephalography	SynAmps2 EEG/EP recording system	Neuroscan	heel lance EEG for neonate 260301	260301L01.mat	UK Data Service	doi:10.5255/UKDA-SN-853204	http://dx.doi.org/10.5255/UKDA-SN-853204	heel lance
260401	Stimulation_Heel lance	Electroencephalography	SynAmps2 EEG/EP recording system	Neuroscan	heel lance EEG for neonate 260401	260401L01.mat	UK Data Service	doi:10.5255/UKDA-SN-853204	http://dx.doi.org/10.5255/UKDA-SN-853204	heel lance
260501	Stimulation_Heel lance	Electroencephalography	SynAmps2 EEG/EP recording system	Neuroscan	heel lance EEG for neonate 260501	260501L01.mat	UK Data Service	doi:10.5255/UKDA-SN-853204	http://dx.doi.org/10.5255/UKDA-SN-853204	heel lance
260601	Stimulation_Heel lance	Electroencephalography	SynAmps2 EEG/EP recording system	Neuroscan	heel lance EEG for neonate 260601	260601L01.mat	UK Data Service	doi:10.5255/UKDA-SN-853204	http://dx.doi.org/10.5255/UKDA-SN-853204	heel lance
260701	Stimulation_Heel lance	Electroencephalography	SynAmps2 EEG/EP recording system	Neuroscan	heel lance EEG for neonate 260701	260701L01.mat	UK Data Service	doi:10.5255/UKDA-SN-853204	http://dx.doi.org/10.5255/UKDA-SN-853204	heel lance
260801	Stimulation_Heel lance	Electroencephalography	SynAmps2 EEG/EP recording system	Neuroscan	heel lance EEG for neonate 260801	260801L01.mat	UK Data Service	doi:10.5255/UKDA-SN-853204	http://dx.doi.org/10.5255/UKDA-SN-853204	heel lance
260901	Stimulation_Heel lance	Electroencephalography	SynAmps2 EEG/EP recording system	Neuroscan	heel lance EEG for neonate 260901	260901L01.mat	UK Data Service	doi:10.5255/UKDA-SN-853204	http://dx.doi.org/10.5255/UKDA-SN-853204	heel lance
261001	Stimulation_Heel lance	Electroencephalography	SynAmps2 EEG/EP recording system	Neuroscan	heel lance EEG for neonate 261001	261001L01.mat	UK Data Service	doi:10.5255/UKDA-SN-853204	http://dx.doi.org/10.5255/UKDA-SN-853204	heel lance
261101	Stimulation_Heel lance	Electroencephalography	SynAmps2 EEG/EP recording system	Neuroscan	heel lance EEG for neonate 261101	261101L01.mat	UK Data Service	doi:10.5255/UKDA-SN-853204	http://dx.doi.org/10.5255/UKDA-SN-853204	heel lance
261201	Stimulation_Heel lance	Electroencephalography	SynAmps2 EEG/EP recording system	Neuroscan	heel lance EEG for neonate 261201	261201L01.mat	UK Data Service	doi:10.5255/UKDA-SN-853204	http://dx.doi.org/10.5255/UKDA-SN-853204	heel lance
261301	Stimulation_Heel lance	Electroencephalography	SynAmps2 EEG/EP recording system	Neuroscan	heel lance EEG for neonate 261301	261301L01.mat	UK Data Service	doi:10.5255/UKDA-SN-853204	http://dx.doi.org/10.5255/UKDA-SN-853204	heel lance
261401	Stimulation_Heel lance	Electroencephalography	SynAmps2 EEG/EP recording system	Neuroscan	heel lance EEG for neonate 261401	261401L01.mat	UK Data Service	doi:10.5255/UKDA-SN-853204	http://dx.doi.org/10.5255/UKDA-SN-853204	heel lance
261501	Stimulation_Heel lance	Electroencephalography	SynAmps2 EEG/EP recording system	Neuroscan	heel lance EEG for neonate 261501	261501L01.mat	UK Data Service	doi:10.5255/UKDA-SN-853204	http://dx.doi.org/10.5255/UKDA-SN-853204	heel lance
261601	Stimulation_Heel lance	Electroencephalography	SynAmps2 EEG/EP recording system	Neuroscan	heel lance EEG for neonate 261601	261601L01.mat	UK Data Service	doi:10.5255/UKDA-SN-853204	http://dx.doi.org/10.5255/UKDA-SN-853204	heel lance
261701	Stimulation_Heel lance	Electroencephalography	SynAmps2 EEG/EP recording system	Neuroscan	heel lance EEG for neonate 261701	261701L01.mat	UK Data Service	doi:10.5255/UKDA-SN-853204	http://dx.doi.org/10.5255/UKDA-SN-853204	heel lance
261801	Stimulation_Heel lance	Electroencephalography	SynAmps2 EEG/EP recording system	Neuroscan	heel lance EEG for neonate 261801	261801L01.mat	UK Data Service	doi:10.5255/UKDA-SN-853204	http://dx.doi.org/10.5255/UKDA-SN-853204	heel lance
261901	Stimulation_Heel lance	Electroencephalography	SynAmps2 EEG/EP recording system	Neuroscan	heel lance EEG for neonate 261901	261901L01.mat	UK Data Service	doi:10.5255/UKDA-SN-853204	http://dx.doi.org/10.5255/UKDA-SN-853204	heel lance
2510001	Stimulation_Heel lance	Electroencephalography	SynAmps2 EEG/EP recording system	Neuroscan	heel lance EEG for neonate 2510001	2510001L01.mat	UK Data Service	doi:10.5255/UKDA-SN-853204	http://dx.doi.org/10.5255/UKDA-SN-853204	heel lance
2510101	Stimulation_Heel lance	Electroencephalography	SynAmps2 EEG/EP recording system	Neuroscan	heel lance EEG for neonate 2510101	2510101L01.mat	UK Data Service	doi:10.5255/UKDA-SN-853204	http://dx.doi.org/10.5255/UKDA-SN-853204	heel lance
2510201	Stimulation_Heel lance	Electroencephalography	SynAmps2 EEG/EP recording system	Neuroscan	heel lance EEG for neonate 2510201	2510201L01.mat	UK Data Service	doi:10.5255/UKDA-SN-853204	http://dx.doi.org/10.5255/UKDA-SN-853204	heel lance
2510301	Stimulation_Heel lance	Electroencephalography	SynAmps2 EEG/EP recording system	Neuroscan	heel lance EEG for neonate 2510301	2510301L01.mat	UK Data Service	doi:10.5255/UKDA-SN-853204	http://dx.doi.org/10.5255/UKDA-SN-853204	heel lance
2510401	Stimulation_Heel lance	Electroencephalography	SynAmps2 EEG/EP recording system	Neuroscan	heel lance EEG for neonate 2510401	2510401L01.mat	UK Data Service	doi:10.5255/UKDA-SN-853204	http://dx.doi.org/10.5255/UKDA-SN-853204	heel lance
2510501	Stimulation_Heel lance	Electroencephalography	SynAmps2 EEG/EP recording system	Neuroscan	heel lance EEG for neonate 2510501	2510501L01.mat	UK Data Service	doi:10.5255/UKDA-SN-853204	http://dx.doi.org/10.5255/UKDA-SN-853204	heel lance
2510601	Stimulation_Heel lance	Electroencephalography	SynAmps2 EEG/EP recording system	Neuroscan	heel lance EEG for neonate 2510601	2510601L01.mat	UK Data Service	doi:10.5255/UKDA-SN-853204	http://dx.doi.org/10.5255/UKDA-SN-853204	heel lance
2510701	Stimulation_Heel lance	Electroencephalography	SynAmps2 EEG/EP recording system	Neuroscan	heel lance EEG for neonate 2510701	2510701L01.mat	UK Data Service	doi:10.5255/UKDA-SN-853204	http://dx.doi.org/10.5255/UKDA-SN-853204	heel lance
2510801	Stimulation_Heel lance	Electroencephalography	SynAmps2 EEG/EP recording system	Neuroscan	heel lance EEG for neonate 2510801	2510801L01.mat	UK Data Service	doi:10.5255/UKDA-SN-853204	http://dx.doi.org/10.5255/UKDA-SN-853204	heel lance
2510901	Stimulation_Heel lance	Electroencephalography	SynAmps2 EEG/EP recording system	Neuroscan	heel lance EEG for neonate 2510901	2510901L01.mat	UK Data Service	doi:10.5255/UKDA-SN-853204	http://dx.doi.org/10.5255/UKDA-SN-853204	heel lance
2511001	Stimulation_Heel lance	Electroencephalography	SynAmps2 EEG/EP recording system	Neuroscan	heel lance EEG for neonate 2511001	2511001L01.mat	UK Data Service	doi:10.5255/UKDA-SN-853204	http://dx.doi.org/10.5255/UKDA-SN-853204	heel lance
2511101	Stimulation_Heel lance	Electroencephalography	SynAmps2 EEG/EP recording system	Neuroscan	heel lance EEG for neonate 2511101	2511101L01.mat	UK Data Service	doi:10.5255/UKDA-SN-853204	http://dx.doi.org/10.5255/UKDA-SN-853204	heel lance
2511201	Stimulation_Heel lance	Electroencephalography	SynAmps2 EEG/EP recording system	Neuroscan	heel lance EEG for neonate 2511201	2511201L01.mat	UK Data Service	doi:10.5255/UKDA-SN-853204	http://dx.doi.org/10.5255/UKDA-SN-853204	heel lance
2511301	Stimulation_Heel lance	Electroencephalography	SynAmps2 EEG/EP recording system	Neuroscan	heel lance EEG for neonate 2511301	2511301L01.mat	UK Data Service	doi:10.5255/UKDA-SN-853204	http://dx.doi.org/10.5255/UKDA-SN-853204	heel lance
2511401	Stimulation_Heel lance	Electroencephalography	SynAmps2 EEG/EP recording system	Neuroscan	heel lance EEG for neonate 2511401	2511401L01.mat	UK Data Service	doi:10.5255/UKDA-SN-853204	http://dx.doi.org/10.5255/UKDA-SN-853204	heel lance
2511501	Stimulation_Heel lance	Electroencephalography	SynAmps2 EEG/EP recording system	Neuroscan	heel lance EEG for neonate 2511501	2511501L01.mat	UK Data Service	doi:10.5255/UKDA-SN-853204	http://dx.doi.org/10.5255/UKDA-SN-853204	heel lance
2511601	Stimulation_Heel lance	Electroencephalography	SynAmps2 EEG/EP recording system	Neuroscan	heel lance EEG for neonate 2511601	2511601L01.mat	UK Data Service	doi:10.5255/UKDA-SN-853204	http://dx.doi.org/10.5255/UKDA-SN-853204	heel lance
2511701	Stimulation_Heel lance	Electroencephalography	SynAmps2 EEG/EP recording system	Neuroscan	heel lance EEG for neonate 2511701	2511701L01.mat	UK Data Service	doi:10.5255/UKDA-SN-853204	http://dx.doi.org/10.5255/UKDA-SN-853204	heel lance
2511801	Stimulation_Heel lance	Electroencephalography	SynAmps2 EEG/EP recording system	Neuroscan	heel lance EEG for neonate 2511801	2511801L01.mat	UK Data Service	doi:10.5255/UKDA-SN-853204	http://dx.doi.org/10.5255/UKDA-SN-853204	heel lance
2511901	Stimulation_Heel lance	Electroencephalography	SynAmps2 EEG/EP recording system	Neuroscan	heel lance EEG for neonate 2511901	2511901L01.mat	UK Data Service	doi:10.5255/UKDA-SN-853204	http://dx.doi.org/10.5255/UKDA-SN-853204	heel lance
2512001	Stimulation_Heel lance	Electroencephalography	SynAmps2 EEG/EP recording system	Neuroscan	heel lance EEG for neonate 2512001	2512001L01.mat	UK Data Service	doi:10.5255/UKDA-SN-853204	http://dx.doi.org/10.5255/UKDA-SN-853204	heel lance
2512101	Stimulation_Heel lance	Electroencephalography	SynAmps2 EEG/EP recording system	Neuroscan	heel lance EEG for neonate 2512101	2512101L01.mat	UK Data Service	doi:10.5255/UKDA-SN-853204	http://dx.doi.org/10.5255/UKDA-SN-853204	heel lance
2512201	Stimulation_Heel lance	Electroencephalography	SynAmps2 EEG/EP recording system	Neuroscan	heel lance EEG for neonate 2512201	2512201L01.mat	UK Data Service	doi:10.5255/UKDA-SN-853204	http://dx.doi.org/10.5255/UKDA-SN-853204	heel lance
2512301	Stimulation_Heel lance	Electroencephalography	SynAmps2 EEG/EP recording system	Neuroscan	heel lance EEG for neonate 2512301	2512301L01.mat	UK Data Service	doi:10.5255/UKDA-SN-853204	http://dx.doi.org/10.5255/UKDA-SN-853204	heel lance
2512401	Stimulation_Heel lance	Electroencephalography	SynAmps2 EEG/EP recording system	Neuroscan	heel lance EEG for neonate 2512401	2512401L01.mat	UK Data Service	doi:10.5255/UKDA-SN-853204	http://dx.doi.org/10.5255/UKDA-SN-853204	heel lance
2512501	Stimulation_Heel lance	Electroencephalography	SynAmps2 EEG/EP recording system	Neuroscan	heel lance EEG for neonate 2512501	2512501L01.mat	UK Data Service	doi:10.5255/UKDA-SN-853204	http://dx.doi.org/10.5255/UKDA-SN-853204	heel lance
2512601	Stimulation_Heel lance	Electroencephalography	SynAmps2 EEG/EP recording system	Neuroscan	heel lance EEG for neonate 2512601	2512601L01.mat	UK Data Service	doi:10.5255/UKDA-SN-853204	http://dx.doi.org/10.5255/UKDA-SN-853204	heel lance
2512701	Stimulation_Heel lance	Electroencephalography	SynAmps2 EEG/EP recording system	Neuroscan	heel lance EEG for neonate 2512701	2512701L01.mat	UK Data Service	doi:10.5255/UKDA-SN-853204	http://dx.doi.org/10.5255/UKDA-SN-853204	heel lance
2512801	Stimulation_Heel lance	Electroencephalography	SynAmps2 EEG/EP recording system	Neuroscan	heel lance EEG for neonate 2512801	2512801L01.mat	UK Data Service	doi:10.5255/UKDA-SN-853204	http://dx.doi.org/10.5255/UKDA-SN-853204	heel lance
254101	Stimulation_Sham control	Electroencephalography	SynAmps2 EEG/EP recording system	Neuroscan	sham control EEG for neonate 254101	254101C01.mat	UK Data Service	doi:10.5255/UKDA-SN-853204	http://dx.doi.org/10.5255/UKDA-SN-853204	sham control
254401	Stimulation_Sham control	Electroencephalography	SynAmps2 EEG/EP recording system	Neuroscan	sham control EEG for neonate 254401	254401C01.mat	UK Data Service	doi:10.5255/UKDA-SN-853204	http://dx.doi.org/10.5255/UKDA-SN-853204	sham control
254601	Stimulation_Sham control	Electroencephalography	SynAmps2 EEG/EP recording system	Neuroscan	sham control EEG for neonate 254601	254601C01.mat	UK Data Service	doi:10.5255/UKDA-SN-853204	http://dx.doi.org/10.5255/UKDA-SN-853204	sham control
254701	Stimulation_Sham control	Electroencephalography	SynAmps2 EEG/EP recording system	Neuroscan	sham control EEG for neonate 254701	254701C01.mat	UK Data Service	doi:10.5255/UKDA-SN-853204	http://dx.doi.org/10.5255/UKDA-SN-853204	sham control
254801	Stimulation_Sham control	Electroencephalography	SynAmps2 EEG/EP recording system	Neuroscan	sham control EEG for neonate 254801	254801C01.mat	UK Data Service	doi:10.5255/UKDA-SN-853204	http://dx.doi.org/10.5255/UKDA-SN-853204	sham control
254901	Stimulation_Sham control	Electroencephalography	SynAmps2 EEG/EP recording system	Neuroscan	sham control EEG for neonate 254901	254901C01.mat	UK Data Service	doi:10.5255/UKDA-SN-853204	http://dx.doi.org/10.5255/UKDA-SN-853204	sham control
255001	Stimulation_Sham control	Electroencephalography	SynAmps2 EEG/EP recording system	Neuroscan	sham control EEG for neonate 255001	255001C01.mat	UK Data Service	doi:10.5255/UKDA-SN-853204	http://dx.doi.org/10.5255/UKDA-SN-853204	sham control
255101	Stimulation_Sham control	Electroencephalography	SynAmps2 EEG/EP recording system	Neuroscan	sham control EEG for neonate 255101	255101C01.mat	UK Data Service	doi:10.5255/UKDA-SN-853204	http://dx.doi.org/10.5255/UKDA-SN-853204	sham control
255201	Stimulation_Sham control	Electroencephalography	SynAmps2 EEG/EP recording system	Neuroscan	sham control EEG for neonate 255201	255201C01.mat	UK Data Service	doi:10.5255/UKDA-SN-853204	http://dx.doi.org/10.5255/UKDA-SN-853204	sham control
255301	Stimulation_Sham control	Electroencephalography	SynAmps2 EEG/EP recording system	Neuroscan	sham control EEG for neonate 255301	255301C01.mat	UK Data Service	doi:10.5255/UKDA-SN-853204	http://dx.doi.org/10.5255/UKDA-SN-853204	sham control
255401	Stimulation_Sham control	Electroencephalography	SynAmps2 EEG/EP recording system	Neuroscan	sham control EEG for neonate 255401	255401C01.mat	UK Data Service	doi:10.5255/UKDA-SN-853204	http://dx.doi.org/10.5255/UKDA-SN-853204	sham control
255501	Stimulation_Sham control	Electroencephalography	SynAmps2 EEG/EP recording system	Neuroscan	sham control EEG for neonate 255501	255501C01.mat	UK Data Service	doi:10.5255/UKDA-SN-853204	http://dx.doi.org/10.5255/UKDA-SN-853204	sham control
255601	Stimulation_Sham control	Electroencephalography	SynAmps2 EEG/EP recording system	Neuroscan	sham control EEG for neonate 255601	255601C01.mat	UK Data Service	doi:10.5255/UKDA-SN-853204	http://dx.doi.org/10.5255/UKDA-SN-853204	sham control
255701	Stimulation_Sham control	Electroencephalography	SynAmps2 EEG/EP recording system	Neuroscan	sham control EEG for neonate 255701	255701C01.mat	UK Data Service	doi:10.5255/UKDA-SN-853204	http://dx.doi.org/10.5255/UKDA-SN-853204	sham control
255801	Stimulation_Sham control	Electroencephalography	SynAmps2 EEG/EP recording system	Neuroscan	sham control EEG for neonate 255801	255801C01.mat	UK Data Service	doi:10.5255/UKDA-SN-853204	http://dx.doi.org/10.5255/UKDA-SN-853204	sham control
256001	Stimulation_Sham control	Electroencephalography	SynAmps2 EEG/EP recording system	Neuroscan	sham control EEG for neonate 256001	256001C01.mat	UK Data Service	doi:10.5255/UKDA-SN-853204	http://dx.doi.org/10.5255/UKDA-SN-853204	sham control
256101	Stimulation_Sham control	Electroencephalography	SynAmps2 EEG/EP recording system	Neuroscan	sham control EEG for neonate 256101	256101C01.mat	UK Data Service	doi:10.5255/UKDA-SN-853204	http://dx.doi.org/10.5255/UKDA-SN-853204	sham control
256201	Stimulation_Sham control	Electroencephalography	SynAmps2 EEG/EP recording system	Neuroscan	sham control EEG for neonate 256201	256201C01.mat	UK Data Service	doi:10.5255/UKDA-SN-853204	http://dx.doi.org/10.5255/UKDA-SN-853204	sham control
256301	Stimulation_Sham control	Electroencephalography	SynAmps2 EEG/EP recording system	Neuroscan	sham control EEG for neonate 256301	256301C01.mat	UK Data Service	doi:10.5255/UKDA-SN-853204	http://dx.doi.org/10.5255/UKDA-SN-853204	sham control
256401	Stimulation_Sham control	Electroencephalography	SynAmps2 EEG/EP recording system	Neuroscan	sham control EEG for neonate 256401	256401C01.mat	UK Data Service	doi:10.5255/UKDA-SN-853204	http://dx.doi.org/10.5255/UKDA-SN-853204	sham control
256501	Stimulation_Sham control	Electroencephalography	SynAmps2 EEG/EP recording system	Neuroscan	sham control EEG for neonate 256501	256501C01.mat	UK Data Service	doi:10.5255/UKDA-SN-853204	http://dx.doi.org/10.5255/UKDA-SN-853204	sham control
256601	Stimulation_Sham control	Electroencephalography	SynAmps2 EEG/EP recording system	Neuroscan	sham control EEG for neonate 256601	256601C01.mat	UK Data Service	doi:10.5255/UKDA-SN-853204	http://dx.doi.org/10.5255/UKDA-SN-853204	sham control
256801	Stimulation_Sham control	Electroencephalography	SynAmps2 EEG/EP recording system	Neuroscan	sham control EEG for neonate 256801	256801C01.mat	UK Data Service	doi:10.5255/UKDA-SN-853204	http://dx.doi.org/10.5255/UKDA-SN-853204	sham control
256901	Stimulation_Sham control	Electroencephalography	SynAmps2 EEG/EP recording system	Neuroscan	sham control EEG for neonate 256901	256901C01.mat	UK Data Service	doi:10.5255/UKDA-SN-853204	http://dx.doi.org/10.5255/UKDA-SN-853204	sham control
257001	Stimulation_Sham control	Electroencephalography	SynAmps2 EEG/EP recording system	Neuroscan	sham control EEG for neonate 257001	257001C01.mat	UK Data Service	doi:10.5255/UKDA-SN-853204	http://dx.doi.org/10.5255/UKDA-SN-853204	sham control
257101	Stimulation_Sham control	Electroencephalography	SynAmps2 EEG/EP recording system	Neuroscan	sham control EEG for neonate 257101	257101C01.mat	UK Data Service	doi:10.5255/UKDA-SN-853204	http://dx.doi.org/10.5255/UKDA-SN-853204	sham control
257201	Stimulation_Sham control	Electroencephalography	SynAmps2 EEG/EP recording system	Neuroscan	sham control EEG for neonate 257201	257201C01.mat	UK Data Service	doi:10.5255/UKDA-SN-853204	http://dx.doi.org/10.5255/UKDA-SN-853204	sham control
257301	Stimulation_Sham control	Electroencephalography	SynAmps2 EEG/EP recording system	Neuroscan	sham control EEG for neonate 257301	257301C01.mat	UK Data Service	doi:10.5255/UKDA-SN-853204	http://dx.doi.org/10.5255/UKDA-SN-853204	sham control
257401	Stimulation_Sham control	Electroencephalography	SynAmps2 EEG/EP recording system	Neuroscan	sham control EEG for neonate 257401	257401C01.mat	UK Data Service	doi:10.5255/UKDA-SN-853204	http://dx.doi.org/10.5255/UKDA-SN-853204	sham control
257501	Stimulation_Sham control	Electroencephalography	SynAmps2 EEG/EP recording system	Neuroscan	sham control EEG for neonate 257501	257501C01.mat	UK Data Service	doi:10.5255/UKDA-SN-853204	http://dx.doi.org/10.5255/UKDA-SN-853204	sham control
257601	Stimulation_Sham control	Electroencephalography	SynAmps2 EEG/EP recording system	Neuroscan	sham control EEG for neonate 257601	257601C01.mat	UK Data Service	doi:10.5255/UKDA-SN-853204	http://dx.doi.org/10.5255/UKDA-SN-853204	sham control
257701	Stimulation_Sham control	Electroencephalography	SynAmps2 EEG/EP recording system	Neuroscan	sham control EEG for neonate 257701	257701C01.mat	UK Data Service	doi:10.5255/UKDA-SN-853204	http://dx.doi.org/10.5255/UKDA-SN-853204	sham control
257801	Stimulation_Sham control	Electroencephalography	SynAmps2 EEG/EP recording system	Neuroscan	sham control EEG for neonate 257801	257801C01.mat	UK Data Service	doi:10.5255/UKDA-SN-853204	http://dx.doi.org/10.5255/UKDA-SN-853204	sham control
257901	Stimulation_Sham control	Electroencephalography	SynAmps2 EEG/EP recording system	Neuroscan	sham control EEG for neonate 257901	257901C01.mat	UK Data Service	doi:10.5255/UKDA-SN-853204	http://dx.doi.org/10.5255/UKDA-SN-853204	sham control
258001	Stimulation_Sham control	Electroencephalography	SynAmps2 EEG/EP recording system	Neuroscan	sham control EEG for neonate 258001	258001C01.mat	UK Data Service	doi:10.5255/UKDA-SN-853204	http://dx.doi.org/10.5255/UKDA-SN-853204	sham control
258101	Stimulation_Sham control	Electroencephalography	SynAmps2 EEG/EP recording system	Neuroscan	sham control EEG for neonate 258101	258101C01.mat	UK Data Service	doi:10.5255/UKDA-SN-853204	http://dx.doi.org/10.5255/UKDA-SN-853204	sham control
258201	Stimulation_Sham control	Electroencephalography	SynAmps2 EEG/EP recording system	Neuroscan	sham control EEG for neonate 258201	258201C01.mat	UK Data Service	doi:10.5255/UKDA-SN-853204	http://dx.doi.org/10.5255/UKDA-SN-853204	sham control
258301	Stimulation_Sham control	Electroencephalography	SynAmps2 EEG/EP recording system	Neuroscan	sham control EEG for neonate 258301	258301C01.mat	UK Data Service	doi:10.5255/UKDA-SN-853204	http://dx.doi.org/10.5255/UKDA-SN-853204	sham control
258401	Stimulation_Sham control	Electroencephalography	SynAmps2 EEG/EP recording system	Neuroscan	sham control EEG for neonate 258401	258401C01.mat	UK Data Service	doi:10.5255/UKDA-SN-853204	http://dx.doi.org/10.5255/UKDA-SN-853204	sham control
258601	Stimulation_Sham control	Electroencephalography	SynAmps2 EEG/EP recording system	Neuroscan	sham control EEG for neonate 258601	258601C01.mat	UK Data Service	doi:10.5255/UKDA-SN-853204	http://dx.doi.org/10.5255/UKDA-SN-853204	sham control
258701	Stimulation_Sham control	Electroencephalography	SynAmps2 EEG/EP recording system	Neuroscan	sham control EEG for neonate 258701	258701C01.mat	UK Data Service	doi:10.5255/UKDA-SN-853204	http://dx.doi.org/10.5255/UKDA-SN-853204	sham control
258801	Stimulation_Sham control	Electroencephalography	SynAmps2 EEG/EP recording system	Neuroscan	sham control EEG for neonate 258801	258801C01.mat	UK Data Service	doi:10.5255/UKDA-SN-853204	http://dx.doi.org/10.5255/UKDA-SN-853204	sham control
258901	Stimulation_Sham control	Electroencephalography	SynAmps2 EEG/EP recording system	Neuroscan	sham control EEG for neonate 258901	258901C01.mat	UK Data Service	doi:10.5255/UKDA-SN-853204	http://dx.doi.org/10.5255/UKDA-SN-853204	sham control
259001	Stimulation_Sham control	Electroencephalography	SynAmps2 EEG/EP recording system	Neuroscan	sham control EEG for neonate 259001	259001C01.mat	UK Data Service	doi:10.5255/UKDA-SN-853204	http://dx.doi.org/10.5255/UKDA-SN-853204	sham control
259101	Stimulation_Sham control	Electroencephalography	SynAmps2 EEG/EP recording system	Neuroscan	sham control EEG for neonate 259101	259101C01.mat	UK Data Service	doi:10.5255/UKDA-SN-853204	http://dx.doi.org/10.5255/UKDA-SN-853204	sham control
259201	Stimulation_Sham control	Electroencephalography	SynAmps2 EEG/EP recording system	Neuroscan	sham control EEG for neonate 259201	259201C01.mat	UK Data Service	doi:10.5255/UKDA-SN-853204	http://dx.doi.org/10.5255/UKDA-SN-853204	sham control
259301	Stimulation_Sham control	Electroencephalography	SynAmps2 EEG/EP recording system	Neuroscan	sham control EEG for neonate 259301	259301C01.mat	UK Data Service	doi:10.5255/UKDA-SN-853204	http://dx.doi.org/10.5255/UKDA-SN-853204	sham control
259401	Stimulation_Sham control	Electroencephalography	SynAmps2 EEG/EP recording system	Neuroscan	sham control EEG for neonate 259401	259401C01.mat	UK Data Service	doi:10.5255/UKDA-SN-853204	http://dx.doi.org/10.5255/UKDA-SN-853204	sham control
259501	Stimulation_Sham control	Electroencephalography	SynAmps2 EEG/EP recording system	Neuroscan	sham control EEG for neonate 259501	259501C01.mat	UK Data Service	doi:10.5255/UKDA-SN-853204	http://dx.doi.org/10.5255/UKDA-SN-853204	sham control
259601	Stimulation_Sham control	Electroencephalography	SynAmps2 EEG/EP recording system	Neuroscan	sham control EEG for neonate 259601	259601C01.mat	UK Data Service	doi:10.5255/UKDA-SN-853204	http://dx.doi.org/10.5255/UKDA-SN-853204	sham control
259701	Stimulation_Sham control	Electroencephalography	SynAmps2 EEG/EP recording system	Neuroscan	sham control EEG for neonate 259701	259701C01.mat	UK Data Service	doi:10.5255/UKDA-SN-853204	http://dx.doi.org/10.5255/UKDA-SN-853204	sham control
259801	Stimulation_Sham control	Electroencephalography	SynAmps2 EEG/EP recording system	Neuroscan	sham control EEG for neonate 259801	259801C01.mat	UK Data Service	doi:10.5255/UKDA-SN-853204	http://dx.doi.org/10.5255/UKDA-SN-853204	sham control
259901	Stimulation_Sham control	Electroencephalography	SynAmps2 EEG/EP recording system	Neuroscan	sham control EEG for neonate 259901	259901C01.mat	UK Data Service	doi:10.5255/UKDA-SN-853204	http://dx.doi.org/10.5255/UKDA-SN-853204	sham control
260301	Stimulation_Sham control	Electroencephalography	SynAmps2 EEG/EP recording system	Neuroscan	sham control EEG for neonate 260301	260301C01.mat	UK Data Service	doi:10.5255/UKDA-SN-853204	http://dx.doi.org/10.5255/UKDA-SN-853204	sham control
260401	Stimulation_Sham control	Electroencephalography	SynAmps2 EEG/EP recording system	Neuroscan	sham control EEG for neonate 260401	260401C01.mat	UK Data Service	doi:10.5255/UKDA-SN-853204	http://dx.doi.org/10.5255/UKDA-SN-853204	sham control
260501	Stimulation_Sham control	Electroencephalography	SynAmps2 EEG/EP recording system	Neuroscan	sham control EEG for neonate 260501	260501C01.mat	UK Data Service	doi:10.5255/UKDA-SN-853204	http://dx.doi.org/10.5255/UKDA-SN-853204	sham control
260601	Stimulation_Sham control	Electroencephalography	SynAmps2 EEG/EP recording system	Neuroscan	sham control EEG for neonate 260601	260601C01.mat	UK Data Service	doi:10.5255/UKDA-SN-853204	http://dx.doi.org/10.5255/UKDA-SN-853204	sham control
260701	Stimulation_Sham control	Electroencephalography	SynAmps2 EEG/EP recording system	Neuroscan	sham control EEG for neonate 260701	260701C02.mat	UK Data Service	doi:10.5255/UKDA-SN-853204	http://dx.doi.org/10.5255/UKDA-SN-853204	sham control
260801	Stimulation_Sham control	Electroencephalography	SynAmps2 EEG/EP recording system	Neuroscan	sham control EEG for neonate 260801	260801C01.mat	UK Data Service	doi:10.5255/UKDA-SN-853204	http://dx.doi.org/10.5255/UKDA-SN-853204	sham control
260901	Stimulation_Sham control	Electroencephalography	SynAmps2 EEG/EP recording system	Neuroscan	sham control EEG for neonate 260901	260901C01.mat	UK Data Service	doi:10.5255/UKDA-SN-853204	http://dx.doi.org/10.5255/UKDA-SN-853204	sham control
261001	Stimulation_Sham control	Electroencephalography	SynAmps2 EEG/EP recording system	Neuroscan	sham control EEG for neonate 261001	261001C01.mat	UK Data Service	doi:10.5255/UKDA-SN-853204	http://dx.doi.org/10.5255/UKDA-SN-853204	sham control
261101	Stimulation_Sham control	Electroencephalography	SynAmps2 EEG/EP recording system	Neuroscan	sham control EEG for neonate 261101	261101C01.mat	UK Data Service	doi:10.5255/UKDA-SN-853204	http://dx.doi.org/10.5255/UKDA-SN-853204	sham control
261201	Stimulation_Sham control	Electroencephalography	SynAmps2 EEG/EP recording system	Neuroscan	sham control EEG for neonate 261201	261201C01.mat	UK Data Service	doi:10.5255/UKDA-SN-853204	http://dx.doi.org/10.5255/UKDA-SN-853204	sham control
261301	Stimulation_Sham control	Electroencephalography	SynAmps2 EEG/EP recording system	Neuroscan	sham control EEG for neonate 261301	261301C01.mat	UK Data Service	doi:10.5255/UKDA-SN-853204	http://dx.doi.org/10.5255/UKDA-SN-853204	sham control
261401	Stimulation_Sham control	Electroencephalography	SynAmps2 EEG/EP recording system	Neuroscan	sham control EEG for neonate 261401	261401C01.mat	UK Data Service	doi:10.5255/UKDA-SN-853204	http://dx.doi.org/10.5255/UKDA-SN-853204	sham control
261501	Stimulation_Sham control	Electroencephalography	SynAmps2 EEG/EP recording system	Neuroscan	sham control EEG for neonate 261501	261501C01.mat	UK Data Service	doi:10.5255/UKDA-SN-853204	http://dx.doi.org/10.5255/UKDA-SN-853204	sham control
261601	Stimulation_Sham control	Electroencephalography	SynAmps2 EEG/EP recording system	Neuroscan	sham control EEG for neonate 261601	261601C01.mat	UK Data Service	doi:10.5255/UKDA-SN-853204	http://dx.doi.org/10.5255/UKDA-SN-853204	sham control
261701	Stimulation_Sham control	Electroencephalography	SynAmps2 EEG/EP recording system	Neuroscan	sham control EEG for neonate 261701	261701C01.mat	UK Data Service	doi:10.5255/UKDA-SN-853204	http://dx.doi.org/10.5255/UKDA-SN-853204	sham control
261801	Stimulation_Sham control	Electroencephalography	SynAmps2 EEG/EP recording system	Neuroscan	sham control EEG for neonate 261801	261801C01.mat	UK Data Service	doi:10.5255/UKDA-SN-853204	http://dx.doi.org/10.5255/UKDA-SN-853204	sham control
261901	Stimulation_Sham control	Electroencephalography	SynAmps2 EEG/EP recording system	Neuroscan	sham control EEG for neonate 261901	261901C01.mat	UK Data Service	doi:10.5255/UKDA-SN-853204	http://dx.doi.org/10.5255/UKDA-SN-853204	sham control
2510001	Stimulation_Sham control	Electroencephalography	SynAmps2 EEG/EP recording system	Neuroscan	sham control EEG for neonate 2510001	2510001C01.mat	UK Data Service	doi:10.5255/UKDA-SN-853204	http://dx.doi.org/10.5255/UKDA-SN-853204	sham control
2510101	Stimulation_Sham control	Electroencephalography	SynAmps2 EEG/EP recording system	Neuroscan	sham control EEG for neonate 2510101	2510101C01.mat	UK Data Service	doi:10.5255/UKDA-SN-853204	http://dx.doi.org/10.5255/UKDA-SN-853204	sham control
2510201	Stimulation_Sham control	Electroencephalography	SynAmps2 EEG/EP recording system	Neuroscan	sham control EEG for neonate 2510201	2510201C01.mat	UK Data Service	doi:10.5255/UKDA-SN-853204	http://dx.doi.org/10.5255/UKDA-SN-853204	sham control
2510301	Stimulation_Sham control	Electroencephalography	SynAmps2 EEG/EP recording system	Neuroscan	sham control EEG for neonate 2510301	2510301C01.mat	UK Data Service	doi:10.5255/UKDA-SN-853204	http://dx.doi.org/10.5255/UKDA-SN-853204	sham control
2510401	Stimulation_Sham control	Electroencephalography	SynAmps2 EEG/EP recording system	Neuroscan	sham control EEG for neonate 2510401	2510401C01.mat	UK Data Service	doi:10.5255/UKDA-SN-853204	http://dx.doi.org/10.5255/UKDA-SN-853204	sham control
2510501	Stimulation_Sham control	Electroencephalography	SynAmps2 EEG/EP recording system	Neuroscan	sham control EEG for neonate 2510501	2510501C01.mat	UK Data Service	doi:10.5255/UKDA-SN-853204	http://dx.doi.org/10.5255/UKDA-SN-853204	sham control
2510601	Stimulation_Sham control	Electroencephalography	SynAmps2 EEG/EP recording system	Neuroscan	sham control EEG for neonate 2510601	2510601C01.mat	UK Data Service	doi:10.5255/UKDA-SN-853204	http://dx.doi.org/10.5255/UKDA-SN-853204	sham control
2510701	Stimulation_Sham control	Electroencephalography	SynAmps2 EEG/EP recording system	Neuroscan	sham control EEG for neonate 2510701	2510701C01.mat	UK Data Service	doi:10.5255/UKDA-SN-853204	http://dx.doi.org/10.5255/UKDA-SN-853204	sham control
2510801	Stimulation_Sham control	Electroencephalography	SynAmps2 EEG/EP recording system	Neuroscan	sham control EEG for neonate 2510801	2510801C01.mat	UK Data Service	doi:10.5255/UKDA-SN-853204	http://dx.doi.org/10.5255/UKDA-SN-853204	sham control
2510901	Stimulation_Sham control	Electroencephalography	SynAmps2 EEG/EP recording system	Neuroscan	sham control EEG for neonate 2510901	2510901C01.mat	UK Data Service	doi:10.5255/UKDA-SN-853204	http://dx.doi.org/10.5255/UKDA-SN-853204	sham control
2511001	Stimulation_Sham control	Electroencephalography	SynAmps2 EEG/EP recording system	Neuroscan	sham control EEG for neonate 2511001	2511001C01.mat	UK Data Service	doi:10.5255/UKDA-SN-853204	http://dx.doi.org/10.5255/UKDA-SN-853204	sham control
2511101	Stimulation_Sham control	Electroencephalography	SynAmps2 EEG/EP recording system	Neuroscan	sham control EEG for neonate 2511101	2511101C01.mat	UK Data Service	doi:10.5255/UKDA-SN-853204	http://dx.doi.org/10.5255/UKDA-SN-853204	sham control
2511201	Stimulation_Sham control	Electroencephalography	SynAmps2 EEG/EP recording system	Neuroscan	sham control EEG for neonate 2511201	2511201C01.mat	UK Data Service	doi:10.5255/UKDA-SN-853204	http://dx.doi.org/10.5255/UKDA-SN-853204	sham control
2511301	Stimulation_Sham control	Electroencephalography	SynAmps2 EEG/EP recording system	Neuroscan	sham control EEG for neonate 2511301	2511301C01.mat	UK Data Service	doi:10.5255/UKDA-SN-853204	http://dx.doi.org/10.5255/UKDA-SN-853204	sham control
2511401	Stimulation_Sham control	Electroencephalography	SynAmps2 EEG/EP recording system	Neuroscan	sham control EEG for neonate 2511401	2511401C01.mat	UK Data Service	doi:10.5255/UKDA-SN-853204	http://dx.doi.org/10.5255/UKDA-SN-853204	sham control
2511501	Stimulation_Sham control	Electroencephalography	SynAmps2 EEG/EP recording system	Neuroscan	sham control EEG for neonate 2511501	2511501C01.mat	UK Data Service	doi:10.5255/UKDA-SN-853204	http://dx.doi.org/10.5255/UKDA-SN-853204	sham control
2511601	Stimulation_Sham control	Electroencephalography	SynAmps2 EEG/EP recording system	Neuroscan	sham control EEG for neonate 2511601	2511601C01.mat	UK Data Service	doi:10.5255/UKDA-SN-853204	http://dx.doi.org/10.5255/UKDA-SN-853204	sham control
2511701	Stimulation_Sham control	Electroencephalography	SynAmps2 EEG/EP recording system	Neuroscan	sham control EEG for neonate 2511701	2511701C01.mat	UK Data Service	doi:10.5255/UKDA-SN-853204	http://dx.doi.org/10.5255/UKDA-SN-853204	sham control
2511801	Stimulation_Sham control	Electroencephalography	SynAmps2 EEG/EP recording system	Neuroscan	sham control EEG for neonate 2511801	2511801C01.mat	UK Data Service	doi:10.5255/UKDA-SN-853204	http://dx.doi.org/10.5255/UKDA-SN-853204	sham control
2511901	Stimulation_Sham control	Electroencephalography	SynAmps2 EEG/EP recording system	Neuroscan	sham control EEG for neonate 2511901	2511901C01.mat	UK Data Service	doi:10.5255/UKDA-SN-853204	http://dx.doi.org/10.5255/UKDA-SN-853204	sham control
2512001	Stimulation_Sham control	Electroencephalography	SynAmps2 EEG/EP recording system	Neuroscan	sham control EEG for neonate 2512001	2512001C01.mat	UK Data Service	doi:10.5255/UKDA-SN-853204	http://dx.doi.org/10.5255/UKDA-SN-853204	sham control
2512101	Stimulation_Sham control	Electroencephalography	SynAmps2 EEG/EP recording system	Neuroscan	sham control EEG for neonate 2512101	2512101C01.mat	UK Data Service	doi:10.5255/UKDA-SN-853204	http://dx.doi.org/10.5255/UKDA-SN-853204	sham control
2512201	Stimulation_Sham control	Electroencephalography	SynAmps2 EEG/EP recording system	Neuroscan	sham control EEG for neonate 2512201	2512201C01.mat	UK Data Service	doi:10.5255/UKDA-SN-853204	http://dx.doi.org/10.5255/UKDA-SN-853204	sham control
2512301	Stimulation_Sham control	Electroencephalography	SynAmps2 EEG/EP recording system	Neuroscan	sham control EEG for neonate 2512301	2512301C01.mat	UK Data Service	doi:10.5255/UKDA-SN-853204	http://dx.doi.org/10.5255/UKDA-SN-853204	sham control
2512401	Stimulation_Sham control	Electroencephalography	SynAmps2 EEG/EP recording system	Neuroscan	sham control EEG for neonate 2512401	2512401C01.mat	UK Data Service	doi:10.5255/UKDA-SN-853204	http://dx.doi.org/10.5255/UKDA-SN-853204	sham control
2512501	Stimulation_Sham control	Electroencephalography	SynAmps2 EEG/EP recording system	Neuroscan	sham control EEG for neonate 2512501	2512501C01.mat	UK Data Service	doi:10.5255/UKDA-SN-853204	http://dx.doi.org/10.5255/UKDA-SN-853204	sham control
2512601	Stimulation_Sham control	Electroencephalography	SynAmps2 EEG/EP recording system	Neuroscan	sham control EEG for neonate 2512601	2512601C01.mat	UK Data Service	doi:10.5255/UKDA-SN-853204	http://dx.doi.org/10.5255/UKDA-SN-853204	sham control
2512701	Stimulation_Sham control	Electroencephalography	SynAmps2 EEG/EP recording system	Neuroscan	sham control EEG for neonate 2512701	2512701C01.mat	UK Data Service	doi:10.5255/UKDA-SN-853204	http://dx.doi.org/10.5255/UKDA-SN-853204	sham control
2512801	Stimulation_Sham control	Electroencephalography	SynAmps2 EEG/EP recording system	Neuroscan	sham control EEG for neonate 2512801	2512801C01.mat	UK Data Service	doi:10.5255/UKDA-SN-853204	http://dx.doi.org/10.5255/UKDA-SN-853204	sham control
254101	Stimulation_Auditory control	Electroencephalography	SynAmps2 EEG/EP recording system	Neuroscan	auditory control EEG for neonate 254101	254101A01.mat	UK Data Service	doi:10.5255/UKDA-SN-853204	http://dx.doi.org/10.5255/UKDA-SN-853204	auditory control
254401	Stimulation_Auditory control	Electroencephalography	SynAmps2 EEG/EP recording system	Neuroscan	auditory control EEG for neonate 254401	254401A01.mat	UK Data Service	doi:10.5255/UKDA-SN-853204	http://dx.doi.org/10.5255/UKDA-SN-853204	auditory control
254601	Stimulation_Auditory control	Electroencephalography	SynAmps2 EEG/EP recording system	Neuroscan	auditory control EEG for neonate 254601	254601A01.mat	UK Data Service	doi:10.5255/UKDA-SN-853204	http://dx.doi.org/10.5255/UKDA-SN-853204	auditory control
254701	Stimulation_Auditory control	Electroencephalography	SynAmps2 EEG/EP recording system	Neuroscan	auditory control EEG for neonate 254701	254701A01.mat	UK Data Service	doi:10.5255/UKDA-SN-853204	http://dx.doi.org/10.5255/UKDA-SN-853204	auditory control
254801	Stimulation_Auditory control	Electroencephalography	SynAmps2 EEG/EP recording system	Neuroscan	auditory control EEG for neonate 254801	254801A01.mat	UK Data Service	doi:10.5255/UKDA-SN-853204	http://dx.doi.org/10.5255/UKDA-SN-853204	auditory control
254901	Stimulation_Auditory control	Electroencephalography	SynAmps2 EEG/EP recording system	Neuroscan	auditory control EEG for neonate 254901	254901A01.mat	UK Data Service	doi:10.5255/UKDA-SN-853204	http://dx.doi.org/10.5255/UKDA-SN-853204	auditory control
255001	Stimulation_Auditory control	Electroencephalography	SynAmps2 EEG/EP recording system	Neuroscan	auditory control EEG for neonate 255001	255001A01.mat	UK Data Service	doi:10.5255/UKDA-SN-853204	http://dx.doi.org/10.5255/UKDA-SN-853204	auditory control
255101	Stimulation_Auditory control	Electroencephalography	SynAmps2 EEG/EP recording system	Neuroscan	auditory control EEG for neonate 255101	255101A01.mat	UK Data Service	doi:10.5255/UKDA-SN-853204	http://dx.doi.org/10.5255/UKDA-SN-853204	auditory control
255201	Stimulation_Auditory control	Electroencephalography	SynAmps2 EEG/EP recording system	Neuroscan	auditory control EEG for neonate 255201	255201A01.mat	UK Data Service	doi:10.5255/UKDA-SN-853204	http://dx.doi.org/10.5255/UKDA-SN-853204	auditory control
255301	Stimulation_Auditory control	Electroencephalography	SynAmps2 EEG/EP recording system	Neuroscan	auditory control EEG for neonate 255301	255301A01.mat	UK Data Service	doi:10.5255/UKDA-SN-853204	http://dx.doi.org/10.5255/UKDA-SN-853204	auditory control
255401	Stimulation_Auditory control	Electroencephalography	SynAmps2 EEG/EP recording system	Neuroscan	auditory control EEG for neonate 255401	255401A01.mat	UK Data Service	doi:10.5255/UKDA-SN-853204	http://dx.doi.org/10.5255/UKDA-SN-853204	auditory control
255501	Stimulation_Auditory control	Electroencephalography	SynAmps2 EEG/EP recording system	Neuroscan	auditory control EEG for neonate 255501	255501A01.mat	UK Data Service	doi:10.5255/UKDA-SN-853204	http://dx.doi.org/10.5255/UKDA-SN-853204	auditory control
255601	Stimulation_Auditory control	Electroencephalography	SynAmps2 EEG/EP recording system	Neuroscan	auditory control EEG for neonate 255601	255601A01.mat	UK Data Service	doi:10.5255/UKDA-SN-853204	http://dx.doi.org/10.5255/UKDA-SN-853204	auditory control
255701	Stimulation_Auditory control	Electroencephalography	SynAmps2 EEG/EP recording system	Neuroscan	auditory control EEG for neonate 255701	255701A01.mat	UK Data Service	doi:10.5255/UKDA-SN-853204	http://dx.doi.org/10.5255/UKDA-SN-853204	auditory control
255801	Stimulation_Auditory control	Electroencephalography	SynAmps2 EEG/EP recording system	Neuroscan	auditory control EEG for neonate 255801	255801A01.mat	UK Data Service	doi:10.5255/UKDA-SN-853204	http://dx.doi.org/10.5255/UKDA-SN-853204	auditory control
256001	Stimulation_Auditory control	Electroencephalography	SynAmps2 EEG/EP recording system	Neuroscan	auditory control EEG for neonate 256001	256001A01.mat	UK Data Service	doi:10.5255/UKDA-SN-853204	http://dx.doi.org/10.5255/UKDA-SN-853204	auditory control
256101	Stimulation_Auditory control	Electroencephalography	SynAmps2 EEG/EP recording system	Neuroscan	auditory control EEG for neonate 256101	256101A01.mat	UK Data Service	doi:10.5255/UKDA-SN-853204	http://dx.doi.org/10.5255/UKDA-SN-853204	auditory control
256201	Stimulation_Auditory control	Electroencephalography	SynAmps2 EEG/EP recording system	Neuroscan	auditory control EEG for neonate 256201	256201A01.mat	UK Data Service	doi:10.5255/UKDA-SN-853204	http://dx.doi.org/10.5255/UKDA-SN-853204	auditory control
256301	Stimulation_Auditory control	Electroencephalography	SynAmps2 EEG/EP recording system	Neuroscan	auditory control EEG for neonate 256301	256301A01.mat	UK Data Service	doi:10.5255/UKDA-SN-853204	http://dx.doi.org/10.5255/UKDA-SN-853204	auditory control
256401	Stimulation_Auditory control	Electroencephalography	SynAmps2 EEG/EP recording system	Neuroscan	auditory control EEG for neonate 256401	256401A01.mat	UK Data Service	doi:10.5255/UKDA-SN-853204	http://dx.doi.org/10.5255/UKDA-SN-853204	auditory control
256501	Stimulation_Auditory control	Electroencephalography	SynAmps2 EEG/EP recording system	Neuroscan	auditory control EEG for neonate 256501	256501A01.mat	UK Data Service	doi:10.5255/UKDA-SN-853204	http://dx.doi.org/10.5255/UKDA-SN-853204	auditory control
256601	Stimulation_Auditory control	Electroencephalography	SynAmps2 EEG/EP recording system	Neuroscan	auditory control EEG for neonate 256601	256601A01.mat	UK Data Service	doi:10.5255/UKDA-SN-853204	http://dx.doi.org/10.5255/UKDA-SN-853204	auditory control
256801	Stimulation_Auditory control	Electroencephalography	SynAmps2 EEG/EP recording system	Neuroscan	auditory control EEG for neonate 256801	256801A01.mat	UK Data Service	doi:10.5255/UKDA-SN-853204	http://dx.doi.org/10.5255/UKDA-SN-853204	auditory control
256901	Stimulation_Auditory control	Electroencephalography	SynAmps2 EEG/EP recording system	Neuroscan	auditory control EEG for neonate 256901	256901A01.mat	UK Data Service	doi:10.5255/UKDA-SN-853204	http://dx.doi.org/10.5255/UKDA-SN-853204	auditory control
257001	Stimulation_Auditory control	Electroencephalography	SynAmps2 EEG/EP recording system	Neuroscan	auditory control EEG for neonate 257001	257001A01.mat	UK Data Service	doi:10.5255/UKDA-SN-853204	http://dx.doi.org/10.5255/UKDA-SN-853204	auditory control
257101	Stimulation_Auditory control	Electroencephalography	SynAmps2 EEG/EP recording system	Neuroscan	auditory control EEG for neonate 257101	257101A01.mat	UK Data Service	doi:10.5255/UKDA-SN-853204	http://dx.doi.org/10.5255/UKDA-SN-853204	auditory control
257201	Stimulation_Auditory control	Electroencephalography	SynAmps2 EEG/EP recording system	Neuroscan	auditory control EEG for neonate 257201	257201A01.mat	UK Data Service	doi:10.5255/UKDA-SN-853204	http://dx.doi.org/10.5255/UKDA-SN-853204	auditory control
257301	Stimulation_Auditory control	Electroencephalography	SynAmps2 EEG/EP recording system	Neuroscan	auditory control EEG for neonate 257301	257301A01.mat	UK Data Service	doi:10.5255/UKDA-SN-853204	http://dx.doi.org/10.5255/UKDA-SN-853204	auditory control
257401	Stimulation_Auditory control	Electroencephalography	SynAmps2 EEG/EP recording system	Neuroscan	auditory control EEG for neonate 257401	257401A01.mat	UK Data Service	doi:10.5255/UKDA-SN-853204	http://dx.doi.org/10.5255/UKDA-SN-853204	auditory control
257501	Stimulation_Auditory control	Electroencephalography	SynAmps2 EEG/EP recording system	Neuroscan	auditory control EEG for neonate 257501	257501A01.mat	UK Data Service	doi:10.5255/UKDA-SN-853204	http://dx.doi.org/10.5255/UKDA-SN-853204	auditory control
257601	Stimulation_Auditory control	Electroencephalography	SynAmps2 EEG/EP recording system	Neuroscan	auditory control EEG for neonate 257601	257601A01.mat	UK Data Service	doi:10.5255/UKDA-SN-853204	http://dx.doi.org/10.5255/UKDA-SN-853204	auditory control
257701	Stimulation_Auditory control	Electroencephalography	SynAmps2 EEG/EP recording system	Neuroscan	auditory control EEG for neonate 257701	257701A01.mat	UK Data Service	doi:10.5255/UKDA-SN-853204	http://dx.doi.org/10.5255/UKDA-SN-853204	auditory control
257801	Stimulation_Auditory control	Electroencephalography	SynAmps2 EEG/EP recording system	Neuroscan	auditory control EEG for neonate 257801	257801A01.mat	UK Data Service	doi:10.5255/UKDA-SN-853204	http://dx.doi.org/10.5255/UKDA-SN-853204	auditory control
257901	Stimulation_Auditory control	Electroencephalography	SynAmps2 EEG/EP recording system	Neuroscan	auditory control EEG for neonate 257901	257901A01.mat	UK Data Service	doi:10.5255/UKDA-SN-853204	http://dx.doi.org/10.5255/UKDA-SN-853204	auditory control
258001	Stimulation_Auditory control	Electroencephalography	SynAmps2 EEG/EP recording system	Neuroscan	auditory control EEG for neonate 258001	258001A01.mat	UK Data Service	doi:10.5255/UKDA-SN-853204	http://dx.doi.org/10.5255/UKDA-SN-853204	auditory control
258101	Stimulation_Auditory control	Electroencephalography	SynAmps2 EEG/EP recording system	Neuroscan	auditory control EEG for neonate 258101	258101A01.mat	UK Data Service	doi:10.5255/UKDA-SN-853204	http://dx.doi.org/10.5255/UKDA-SN-853204	auditory control
258201	Stimulation_Auditory control	Electroencephalography	SynAmps2 EEG/EP recording system	Neuroscan	auditory control EEG for neonate 258201	258201A01.mat	UK Data Service	doi:10.5255/UKDA-SN-853204	http://dx.doi.org/10.5255/UKDA-SN-853204	auditory control
258301	Stimulation_Auditory control	Electroencephalography	SynAmps2 EEG/EP recording system	Neuroscan	auditory control EEG for neonate 258301	258301A01.mat	UK Data Service	doi:10.5255/UKDA-SN-853204	http://dx.doi.org/10.5255/UKDA-SN-853204	auditory control
258401	Stimulation_Auditory control	Electroencephalography	SynAmps2 EEG/EP recording system	Neuroscan	auditory control EEG for neonate 258401	258401A01.mat	UK Data Service	doi:10.5255/UKDA-SN-853204	http://dx.doi.org/10.5255/UKDA-SN-853204	auditory control
258601	Stimulation_Auditory control	Electroencephalography	SynAmps2 EEG/EP recording system	Neuroscan	auditory control EEG for neonate 258601	258601A01.mat	UK Data Service	doi:10.5255/UKDA-SN-853204	http://dx.doi.org/10.5255/UKDA-SN-853204	auditory control
258701	Stimulation_Auditory control	Electroencephalography	SynAmps2 EEG/EP recording system	Neuroscan	auditory control EEG for neonate 258701	258701A01.mat	UK Data Service	doi:10.5255/UKDA-SN-853204	http://dx.doi.org/10.5255/UKDA-SN-853204	auditory control
258801	Stimulation_Auditory control	Electroencephalography	SynAmps2 EEG/EP recording system	Neuroscan	auditory control EEG for neonate 258801	258801A01.mat	UK Data Service	doi:10.5255/UKDA-SN-853204	http://dx.doi.org/10.5255/UKDA-SN-853204	auditory control
258901	Stimulation_Auditory control	Electroencephalography	SynAmps2 EEG/EP recording system	Neuroscan	auditory control EEG for neonate 258901	258901A01.mat	UK Data Service	doi:10.5255/UKDA-SN-853204	http://dx.doi.org/10.5255/UKDA-SN-853204	auditory control
259001	Stimulation_Auditory control	Electroencephalography	SynAmps2 EEG/EP recording system	Neuroscan	auditory control EEG for neonate 259001	259001A01.mat	UK Data Service	doi:10.5255/UKDA-SN-853204	http://dx.doi.org/10.5255/UKDA-SN-853204	auditory control
259101	Stimulation_Auditory control	Electroencephalography	SynAmps2 EEG/EP recording system	Neuroscan	auditory control EEG for neonate 259101	259101A01.mat	UK Data Service	doi:10.5255/UKDA-SN-853204	http://dx.doi.org/10.5255/UKDA-SN-853204	auditory control
259201	Stimulation_Auditory control	Electroencephalography	SynAmps2 EEG/EP recording system	Neuroscan	auditory control EEG for neonate 259201	259201A01.mat	UK Data Service	doi:10.5255/UKDA-SN-853204	http://dx.doi.org/10.5255/UKDA-SN-853204	auditory control
259301	Stimulation_Auditory control	Electroencephalography	SynAmps2 EEG/EP recording system	Neuroscan	auditory control EEG for neonate 259301	259301A01.mat	UK Data Service	doi:10.5255/UKDA-SN-853204	http://dx.doi.org/10.5255/UKDA-SN-853204	auditory control
259401	Stimulation_Auditory control	Electroencephalography	SynAmps2 EEG/EP recording system	Neuroscan	auditory control EEG for neonate 259401	259401A01.mat	UK Data Service	doi:10.5255/UKDA-SN-853204	http://dx.doi.org/10.5255/UKDA-SN-853204	auditory control
259501	Stimulation_Auditory control	Electroencephalography	SynAmps2 EEG/EP recording system	Neuroscan	auditory control EEG for neonate 259501	259501A01.mat	UK Data Service	doi:10.5255/UKDA-SN-853204	http://dx.doi.org/10.5255/UKDA-SN-853204	auditory control
259601	Stimulation_Auditory control	Electroencephalography	SynAmps2 EEG/EP recording system	Neuroscan	auditory control EEG for neonate 259601	259601A01.mat	UK Data Service	doi:10.5255/UKDA-SN-853204	http://dx.doi.org/10.5255/UKDA-SN-853204	auditory control
259701	Stimulation_Auditory control	Electroencephalography	SynAmps2 EEG/EP recording system	Neuroscan	auditory control EEG for neonate 259701	259701A01.mat	UK Data Service	doi:10.5255/UKDA-SN-853204	http://dx.doi.org/10.5255/UKDA-SN-853204	auditory control
259801	Stimulation_Auditory control	Electroencephalography	SynAmps2 EEG/EP recording system	Neuroscan	auditory control EEG for neonate 259801	259801A01.mat	UK Data Service	doi:10.5255/UKDA-SN-853204	http://dx.doi.org/10.5255/UKDA-SN-853204	auditory control
259901	Stimulation_Auditory control	Electroencephalography	SynAmps2 EEG/EP recording system	Neuroscan	auditory control EEG for neonate 259901	259901A01.mat	UK Data Service	doi:10.5255/UKDA-SN-853204	http://dx.doi.org/10.5255/UKDA-SN-853204	auditory control
260301	Stimulation_Auditory control	Electroencephalography	SynAmps2 EEG/EP recording system	Neuroscan	auditory control EEG for neonate 260301	260301A01.mat	UK Data Service	doi:10.5255/UKDA-SN-853204	http://dx.doi.org/10.5255/UKDA-SN-853204	auditory control
260401	Stimulation_Auditory control	Electroencephalography	SynAmps2 EEG/EP recording system	Neuroscan	auditory control EEG for neonate 260401	260401A01.mat	UK Data Service	doi:10.5255/UKDA-SN-853204	http://dx.doi.org/10.5255/UKDA-SN-853204	auditory control
260501	Stimulation_Auditory control	Electroencephalography	SynAmps2 EEG/EP recording system	Neuroscan	auditory control EEG for neonate 260501	260501A01.mat	UK Data Service	doi:10.5255/UKDA-SN-853204	http://dx.doi.org/10.5255/UKDA-SN-853204	auditory control
260601	Stimulation_Auditory control	Electroencephalography	SynAmps2 EEG/EP recording system	Neuroscan	auditory control EEG for neonate 260601	260601A01.mat	UK Data Service	doi:10.5255/UKDA-SN-853204	http://dx.doi.org/10.5255/UKDA-SN-853204	auditory control
260701	Stimulation_Auditory control	Electroencephalography	SynAmps2 EEG/EP recording system	Neuroscan	auditory control EEG for neonate 260701	260701A01.mat	UK Data Service	doi:10.5255/UKDA-SN-853204	http://dx.doi.org/10.5255/UKDA-SN-853204	auditory control
260801	Stimulation_Auditory control	Electroencephalography	SynAmps2 EEG/EP recording system	Neuroscan	auditory control EEG for neonate 260801	260801A01.mat	UK Data Service	doi:10.5255/UKDA-SN-853204	http://dx.doi.org/10.5255/UKDA-SN-853204	auditory control
260901	Stimulation_Auditory control	Electroencephalography	SynAmps2 EEG/EP recording system	Neuroscan	auditory control EEG for neonate 260901	260901A01.mat	UK Data Service	doi:10.5255/UKDA-SN-853204	http://dx.doi.org/10.5255/UKDA-SN-853204	auditory control
261001	Stimulation_Auditory control	Electroencephalography	SynAmps2 EEG/EP recording system	Neuroscan	auditory control EEG for neonate 261001	261001A01.mat	UK Data Service	doi:10.5255/UKDA-SN-853204	http://dx.doi.org/10.5255/UKDA-SN-853204	auditory control
261101	Stimulation_Auditory control	Electroencephalography	SynAmps2 EEG/EP recording system	Neuroscan	auditory control EEG for neonate 261101	261101A01.mat	UK Data Service	doi:10.5255/UKDA-SN-853204	http://dx.doi.org/10.5255/UKDA-SN-853204	auditory control
261201	Stimulation_Auditory control	Electroencephalography	SynAmps2 EEG/EP recording system	Neuroscan	auditory control EEG for neonate 261201	261201A01.mat	UK Data Service	doi:10.5255/UKDA-SN-853204	http://dx.doi.org/10.5255/UKDA-SN-853204	auditory control
261301	Stimulation_Auditory control	Electroencephalography	SynAmps2 EEG/EP recording system	Neuroscan	auditory control EEG for neonate 261301	261301A01.mat	UK Data Service	doi:10.5255/UKDA-SN-853204	http://dx.doi.org/10.5255/UKDA-SN-853204	auditory control
261401	Stimulation_Auditory control	Electroencephalography	SynAmps2 EEG/EP recording system	Neuroscan	auditory control EEG for neonate 261401	261401A01.mat	UK Data Service	doi:10.5255/UKDA-SN-853204	http://dx.doi.org/10.5255/UKDA-SN-853204	auditory control
261501	Stimulation_Auditory control	Electroencephalography	SynAmps2 EEG/EP recording system	Neuroscan	auditory control EEG for neonate 261501	261501A01.mat	UK Data Service	doi:10.5255/UKDA-SN-853204	http://dx.doi.org/10.5255/UKDA-SN-853204	auditory control
261601	Stimulation_Auditory control	Electroencephalography	SynAmps2 EEG/EP recording system	Neuroscan	auditory control EEG for neonate 261601	261601A01.mat	UK Data Service	doi:10.5255/UKDA-SN-853204	http://dx.doi.org/10.5255/UKDA-SN-853204	auditory control
261701	Stimulation_Auditory control	Electroencephalography	SynAmps2 EEG/EP recording system	Neuroscan	auditory control EEG for neonate 261701	261701A01.mat	UK Data Service	doi:10.5255/UKDA-SN-853204	http://dx.doi.org/10.5255/UKDA-SN-853204	auditory control
261801	Stimulation_Auditory control	Electroencephalography	SynAmps2 EEG/EP recording system	Neuroscan	auditory control EEG for neonate 261801	261801A01.mat	UK Data Service	doi:10.5255/UKDA-SN-853204	http://dx.doi.org/10.5255/UKDA-SN-853204	auditory control
261901	Stimulation_Auditory control	Electroencephalography	SynAmps2 EEG/EP recording system	Neuroscan	auditory control EEG for neonate 261901	261901A01.mat	UK Data Service	doi:10.5255/UKDA-SN-853204	http://dx.doi.org/10.5255/UKDA-SN-853204	auditory control
2510001	Stimulation_Auditory control	Electroencephalography	SynAmps2 EEG/EP recording system	Neuroscan	auditory control EEG for neonate 2510001	2510001A01.mat	UK Data Service	doi:10.5255/UKDA-SN-853204	http://dx.doi.org/10.5255/UKDA-SN-853204	auditory control
2510101	Stimulation_Auditory control	Electroencephalography	SynAmps2 EEG/EP recording system	Neuroscan	auditory control EEG for neonate 2510101	2510101A01.mat	UK Data Service	doi:10.5255/UKDA-SN-853204	http://dx.doi.org/10.5255/UKDA-SN-853204	auditory control
2510201	Stimulation_Auditory control	Electroencephalography	SynAmps2 EEG/EP recording system	Neuroscan	auditory control EEG for neonate 2510201	2510201A01.mat	UK Data Service	doi:10.5255/UKDA-SN-853204	http://dx.doi.org/10.5255/UKDA-SN-853204	auditory control
2510301	Stimulation_Auditory control	Electroencephalography	SynAmps2 EEG/EP recording system	Neuroscan	auditory control EEG for neonate 2510301	2510301A01.mat	UK Data Service	doi:10.5255/UKDA-SN-853204	http://dx.doi.org/10.5255/UKDA-SN-853204	auditory control
2510401	Stimulation_Auditory control	Electroencephalography	SynAmps2 EEG/EP recording system	Neuroscan	auditory control EEG for neonate 2510401	2510401A01.mat	UK Data Service	doi:10.5255/UKDA-SN-853204	http://dx.doi.org/10.5255/UKDA-SN-853204	auditory control
2510501	Stimulation_Auditory control	Electroencephalography	SynAmps2 EEG/EP recording system	Neuroscan	auditory control EEG for neonate 2510501	2510501A01.mat	UK Data Service	doi:10.5255/UKDA-SN-853204	http://dx.doi.org/10.5255/UKDA-SN-853204	auditory control
2510601	Stimulation_Auditory control	Electroencephalography	SynAmps2 EEG/EP recording system	Neuroscan	auditory control EEG for neonate 2510601	2510601A01.mat	UK Data Service	doi:10.5255/UKDA-SN-853204	http://dx.doi.org/10.5255/UKDA-SN-853204	auditory control
2510701	Stimulation_Auditory control	Electroencephalography	SynAmps2 EEG/EP recording system	Neuroscan	auditory control EEG for neonate 2510701	2510701A01.mat	UK Data Service	doi:10.5255/UKDA-SN-853204	http://dx.doi.org/10.5255/UKDA-SN-853204	auditory control
2510801	Stimulation_Auditory control	Electroencephalography	SynAmps2 EEG/EP recording system	Neuroscan	auditory control EEG for neonate 2510801	2510801A01.mat	UK Data Service	doi:10.5255/UKDA-SN-853204	http://dx.doi.org/10.5255/UKDA-SN-853204	auditory control
2510901	Stimulation_Auditory control	Electroencephalography	SynAmps2 EEG/EP recording system	Neuroscan	auditory control EEG for neonate 2510901	2510901A01.mat	UK Data Service	doi:10.5255/UKDA-SN-853204	http://dx.doi.org/10.5255/UKDA-SN-853204	auditory control
2511001	Stimulation_Auditory control	Electroencephalography	SynAmps2 EEG/EP recording system	Neuroscan	auditory control EEG for neonate 2511001	2511001A01.mat	UK Data Service	doi:10.5255/UKDA-SN-853204	http://dx.doi.org/10.5255/UKDA-SN-853204	auditory control
2511101	Stimulation_Auditory control	Electroencephalography	SynAmps2 EEG/EP recording system	Neuroscan	auditory control EEG for neonate 2511101	2511101A01.mat	UK Data Service	doi:10.5255/UKDA-SN-853204	http://dx.doi.org/10.5255/UKDA-SN-853204	auditory control
2511201	Stimulation_Auditory control	Electroencephalography	SynAmps2 EEG/EP recording system	Neuroscan	auditory control EEG for neonate 2511201	2511201A01.mat	UK Data Service	doi:10.5255/UKDA-SN-853204	http://dx.doi.org/10.5255/UKDA-SN-853204	auditory control
2511301	Stimulation_Auditory control	Electroencephalography	SynAmps2 EEG/EP recording system	Neuroscan	auditory control EEG for neonate 2511301	2511301A01.mat	UK Data Service	doi:10.5255/UKDA-SN-853204	http://dx.doi.org/10.5255/UKDA-SN-853204	auditory control
2511401	Stimulation_Auditory control	Electroencephalography	SynAmps2 EEG/EP recording system	Neuroscan	auditory control EEG for neonate 2511401	2511401A01.mat	UK Data Service	doi:10.5255/UKDA-SN-853204	http://dx.doi.org/10.5255/UKDA-SN-853204	auditory control
2511501	Stimulation_Auditory control	Electroencephalography	SynAmps2 EEG/EP recording system	Neuroscan	auditory control EEG for neonate 2511501	2511501A01.mat	UK Data Service	doi:10.5255/UKDA-SN-853204	http://dx.doi.org/10.5255/UKDA-SN-853204	auditory control
2511601	Stimulation_Auditory control	Electroencephalography	SynAmps2 EEG/EP recording system	Neuroscan	auditory control EEG for neonate 2511601	2511601A01.mat	UK Data Service	doi:10.5255/UKDA-SN-853204	http://dx.doi.org/10.5255/UKDA-SN-853204	auditory control
2511701	Stimulation_Auditory control	Electroencephalography	SynAmps2 EEG/EP recording system	Neuroscan	auditory control EEG for neonate 2511701	2511701A01.mat	UK Data Service	doi:10.5255/UKDA-SN-853204	http://dx.doi.org/10.5255/UKDA-SN-853204	auditory control
2511801	Stimulation_Auditory control	Electroencephalography	SynAmps2 EEG/EP recording system	Neuroscan	auditory control EEG for neonate 2511801	2511801A01.mat	UK Data Service	doi:10.5255/UKDA-SN-853204	http://dx.doi.org/10.5255/UKDA-SN-853204	auditory control
2511901	Stimulation_Auditory control	Electroencephalography	SynAmps2 EEG/EP recording system	Neuroscan	auditory control EEG for neonate 2511901	2511901A01.mat	UK Data Service	doi:10.5255/UKDA-SN-853204	http://dx.doi.org/10.5255/UKDA-SN-853204	auditory control
2512001	Stimulation_Auditory control	Electroencephalography	SynAmps2 EEG/EP recording system	Neuroscan	auditory control EEG for neonate 2512001	2512001A01.mat	UK Data Service	doi:10.5255/UKDA-SN-853204	http://dx.doi.org/10.5255/UKDA-SN-853204	auditory control
2512101	Stimulation_Auditory control	Electroencephalography	SynAmps2 EEG/EP recording system	Neuroscan	auditory control EEG for neonate 2512101	2512101A01.mat	UK Data Service	doi:10.5255/UKDA-SN-853204	http://dx.doi.org/10.5255/UKDA-SN-853204	auditory control
2512201	Stimulation_Auditory control	Electroencephalography	SynAmps2 EEG/EP recording system	Neuroscan	auditory control EEG for neonate 2512201	2512201A01.mat	UK Data Service	doi:10.5255/UKDA-SN-853204	http://dx.doi.org/10.5255/UKDA-SN-853204	auditory control
2512301	Stimulation_Auditory control	Electroencephalography	SynAmps2 EEG/EP recording system	Neuroscan	auditory control EEG for neonate 2512301	2512301A01.mat	UK Data Service	doi:10.5255/UKDA-SN-853204	http://dx.doi.org/10.5255/UKDA-SN-853204	auditory control
2512401	Stimulation_Auditory control	Electroencephalography	SynAmps2 EEG/EP recording system	Neuroscan	auditory control EEG for neonate 2512401	2512401A01.mat	UK Data Service	doi:10.5255/UKDA-SN-853204	http://dx.doi.org/10.5255/UKDA-SN-853204	auditory control
2512501	Stimulation_Auditory control	Electroencephalography	SynAmps2 EEG/EP recording system	Neuroscan	auditory control EEG for neonate 2512501	2512501A01.mat	UK Data Service	doi:10.5255/UKDA-SN-853204	http://dx.doi.org/10.5255/UKDA-SN-853204	auditory control
2512601	Stimulation_Auditory control	Electroencephalography	SynAmps2 EEG/EP recording system	Neuroscan	auditory control EEG for neonate 2512601	2512601A01.mat	UK Data Service	doi:10.5255/UKDA-SN-853204	http://dx.doi.org/10.5255/UKDA-SN-853204	auditory control
2512701	Stimulation_Auditory control	Electroencephalography	SynAmps2 EEG/EP recording system	Neuroscan	auditory control EEG for neonate 2512701	2512701A01.mat	UK Data Service	doi:10.5255/UKDA-SN-853204	http://dx.doi.org/10.5255/UKDA-SN-853204	auditory control
2512801	Stimulation_Auditory control	Electroencephalography	SynAmps2 EEG/EP recording system	Neuroscan	auditory control EEG for neonate 2512801	2512801A01.mat	UK Data Service	doi:10.5255/UKDA-SN-853204	http://dx.doi.org/10.5255/UKDA-SN-853204	auditory control
