# Supplementary material for: EEG, behavioural and physiological recordings following a painful procedure in human neonates
Source: Sci Data. 2018 Nov 13;5:180248. doi: 10.1038/sdata.2018.248 (PMC6233256; doi:10.1038/sdata.2018.248)
Supplement: Supplementary file 1 [file sdata2018248-isa1.zip › a_Jones304A_PIPP.txt]

Sample Name	Protocol REF	Protocol REF	Protocol REF	Assay Name	Raw Data File	Comment[Data Repository]	Comment[Data Record Accession]	Comment[Data Record URI]	Factor Value[experimental condition]
254101	Stimulation_Heel lance	Recording behavioural and physiological data	Premature Infant Pain Profile	heel lance PIPP for neonate 254101	(3) Stimulation information.xlsx	UK Data Service	doi:10.5255/UKDA-SN-853204	http://dx.doi.org/10.5255/UKDA-SN-853204	heel lance
254401	Stimulation_Heel lance	Recording behavioural and physiological data	Premature Infant Pain Profile	heel lance PIPP for neonate 254401	(3) Stimulation information.xlsx	UK Data Service	doi:10.5255/UKDA-SN-853204	http://dx.doi.org/10.5255/UKDA-SN-853204	heel lance
254601	Stimulation_Heel lance	Recording behavioural and physiological data	Premature Infant Pain Profile	heel lance PIPP for neonate 254601	(3) Stimulation information.xlsx	UK Data Service	doi:10.5255/UKDA-SN-853204	http://dx.doi.org/10.5255/UKDA-SN-853204	heel lance
254701	Stimulation_Heel lance	Recording behavioural and physiological data	Premature Infant Pain Profile	heel lance PIPP for neonate 254701	(3) Stimulation information.xlsx	UK Data Service	doi:10.5255/UKDA-SN-853204	http://dx.doi.org/10.5255/UKDA-SN-853204	heel lance
254901	Stimulation_Heel lance	Recording behavioural and physiological data	Premature Infant Pain Profile	heel lance PIPP for neonate 254901	(3) Stimulation information.xlsx	UK Data Service	doi:10.5255/UKDA-SN-853204	http://dx.doi.org/10.5255/UKDA-SN-853204	heel lance
255201	Stimulation_Heel lance	Recording behavioural and physiological data	Premature Infant Pain Profile	heel lance PIPP for neonate 255201	(3) Stimulation information.xlsx	UK Data Service	doi:10.5255/UKDA-SN-853204	http://dx.doi.org/10.5255/UKDA-SN-853204	heel lance
255301	Stimulation_Heel lance	Recording behavioural and physiological data	Premature Infant Pain Profile	heel lance PIPP for neonate 255301	(3) Stimulation information.xlsx	UK Data Service	doi:10.5255/UKDA-SN-853204	http://dx.doi.org/10.5255/UKDA-SN-853204	heel lance
255401	Stimulation_Heel lance	Recording behavioural and physiological data	Premature Infant Pain Profile	heel lance PIPP for neonate 255401	(3) Stimulation information.xlsx	UK Data Service	doi:10.5255/UKDA-SN-853204	http://dx.doi.org/10.5255/UKDA-SN-853204	heel lance
255601	Stimulation_Heel lance	Recording behavioural and physiological data	Premature Infant Pain Profile	heel lance PIPP for neonate 255601	(3) Stimulation information.xlsx	UK Data Service	doi:10.5255/UKDA-SN-853204	http://dx.doi.org/10.5255/UKDA-SN-853204	heel lance
255701	Stimulation_Heel lance	Recording behavioural and physiological data	Premature Infant Pain Profile	heel lance PIPP for neonate 255701	(3) Stimulation information.xlsx	UK Data Service	doi:10.5255/UKDA-SN-853204	http://dx.doi.org/10.5255/UKDA-SN-853204	heel lance
255901	Stimulation_Heel lance	Recording behavioural and physiological data	Premature Infant Pain Profile	heel lance PIPP for neonate 255901	(3) Stimulation information.xlsx	UK Data Service	doi:10.5255/UKDA-SN-853204	http://dx.doi.org/10.5255/UKDA-SN-853204	heel lance
256001	Stimulation_Heel lance	Recording behavioural and physiological data	Premature Infant Pain Profile	heel lance PIPP for neonate 256001	(3) Stimulation information.xlsx	UK Data Service	doi:10.5255/UKDA-SN-853204	http://dx.doi.org/10.5255/UKDA-SN-853204	heel lance
256201	Stimulation_Heel lance	Recording behavioural and physiological data	Premature Infant Pain Profile	heel lance PIPP for neonate 256201	(3) Stimulation information.xlsx	UK Data Service	doi:10.5255/UKDA-SN-853204	http://dx.doi.org/10.5255/UKDA-SN-853204	heel lance
256301	Stimulation_Heel lance	Recording behavioural and physiological data	Premature Infant Pain Profile	heel lance PIPP for neonate 256301	(3) Stimulation information.xlsx	UK Data Service	doi:10.5255/UKDA-SN-853204	http://dx.doi.org/10.5255/UKDA-SN-853204	heel lance
256401	Stimulation_Heel lance	Recording behavioural and physiological data	Premature Infant Pain Profile	heel lance PIPP for neonate 256401	(3) Stimulation information.xlsx	UK Data Service	doi:10.5255/UKDA-SN-853204	http://dx.doi.org/10.5255/UKDA-SN-853204	heel lance
256501	Stimulation_Heel lance	Recording behavioural and physiological data	Premature Infant Pain Profile	heel lance PIPP for neonate 256501	(3) Stimulation information.xlsx	UK Data Service	doi:10.5255/UKDA-SN-853204	http://dx.doi.org/10.5255/UKDA-SN-853204	heel lance
256601	Stimulation_Heel lance	Recording behavioural and physiological data	Premature Infant Pain Profile	heel lance PIPP for neonate 256601	(3) Stimulation information.xlsx	UK Data Service	doi:10.5255/UKDA-SN-853204	http://dx.doi.org/10.5255/UKDA-SN-853204	heel lance
256701	Stimulation_Heel lance	Recording behavioural and physiological data	Premature Infant Pain Profile	heel lance PIPP for neonate 256701	(3) Stimulation information.xlsx	UK Data Service	doi:10.5255/UKDA-SN-853204	http://dx.doi.org/10.5255/UKDA-SN-853204	heel lance
256901	Stimulation_Heel lance	Recording behavioural and physiological data	Premature Infant Pain Profile	heel lance PIPP for neonate 256901	(3) Stimulation information.xlsx	UK Data Service	doi:10.5255/UKDA-SN-853204	http://dx.doi.org/10.5255/UKDA-SN-853204	heel lance
257001	Stimulation_Heel lance	Recording behavioural and physiological data	Premature Infant Pain Profile	heel lance PIPP for neonate 257001	(3) Stimulation information.xlsx	UK Data Service	doi:10.5255/UKDA-SN-853204	http://dx.doi.org/10.5255/UKDA-SN-853204	heel lance
257101	Stimulation_Heel lance	Recording behavioural and physiological data	Premature Infant Pain Profile	heel lance PIPP for neonate 257101	(3) Stimulation information.xlsx	UK Data Service	doi:10.5255/UKDA-SN-853204	http://dx.doi.org/10.5255/UKDA-SN-853204	heel lance
257201	Stimulation_Heel lance	Recording behavioural and physiological data	Premature Infant Pain Profile	heel lance PIPP for neonate 257201	(3) Stimulation information.xlsx	UK Data Service	doi:10.5255/UKDA-SN-853204	http://dx.doi.org/10.5255/UKDA-SN-853204	heel lance
257401	Stimulation_Heel lance	Recording behavioural and physiological data	Premature Infant Pain Profile	heel lance PIPP for neonate 257401	(3) Stimulation information.xlsx	UK Data Service	doi:10.5255/UKDA-SN-853204	http://dx.doi.org/10.5255/UKDA-SN-853204	heel lance
257501	Stimulation_Heel lance	Recording behavioural and physiological data	Premature Infant Pain Profile	heel lance PIPP for neonate 257501	(3) Stimulation information.xlsx	UK Data Service	doi:10.5255/UKDA-SN-853204	http://dx.doi.org/10.5255/UKDA-SN-853204	heel lance
257601	Stimulation_Heel lance	Recording behavioural and physiological data	Premature Infant Pain Profile	heel lance PIPP for neonate 257601	(3) Stimulation information.xlsx	UK Data Service	doi:10.5255/UKDA-SN-853204	http://dx.doi.org/10.5255/UKDA-SN-853204	heel lance
257701	Stimulation_Heel lance	Recording behavioural and physiological data	Premature Infant Pain Profile	heel lance PIPP for neonate 257701	(3) Stimulation information.xlsx	UK Data Service	doi:10.5255/UKDA-SN-853204	http://dx.doi.org/10.5255/UKDA-SN-853204	heel lance
257801	Stimulation_Heel lance	Recording behavioural and physiological data	Premature Infant Pain Profile	heel lance PIPP for neonate 257801	(3) Stimulation information.xlsx	UK Data Service	doi:10.5255/UKDA-SN-853204	http://dx.doi.org/10.5255/UKDA-SN-853204	heel lance
257901	Stimulation_Heel lance	Recording behavioural and physiological data	Premature Infant Pain Profile	heel lance PIPP for neonate 257901	(3) Stimulation information.xlsx	UK Data Service	doi:10.5255/UKDA-SN-853204	http://dx.doi.org/10.5255/UKDA-SN-853204	heel lance
258001	Stimulation_Heel lance	Recording behavioural and physiological data	Premature Infant Pain Profile	heel lance PIPP for neonate 258001	(3) Stimulation information.xlsx	UK Data Service	doi:10.5255/UKDA-SN-853204	http://dx.doi.org/10.5255/UKDA-SN-853204	heel lance
258101	Stimulation_Heel lance	Recording behavioural and physiological data	Premature Infant Pain Profile	heel lance PIPP for neonate 258101	(3) Stimulation information.xlsx	UK Data Service	doi:10.5255/UKDA-SN-853204	http://dx.doi.org/10.5255/UKDA-SN-853204	heel lance
258201	Stimulation_Heel lance	Recording behavioural and physiological data	Premature Infant Pain Profile	heel lance PIPP for neonate 258201	(3) Stimulation information.xlsx	UK Data Service	doi:10.5255/UKDA-SN-853204	http://dx.doi.org/10.5255/UKDA-SN-853204	heel lance
258301	Stimulation_Heel lance	Recording behavioural and physiological data	Premature Infant Pain Profile	heel lance PIPP for neonate 258301	(3) Stimulation information.xlsx	UK Data Service	doi:10.5255/UKDA-SN-853204	http://dx.doi.org/10.5255/UKDA-SN-853204	heel lance
258601	Stimulation_Heel lance	Recording behavioural and physiological data	Premature Infant Pain Profile	heel lance PIPP for neonate 258601	(3) Stimulation information.xlsx	UK Data Service	doi:10.5255/UKDA-SN-853204	http://dx.doi.org/10.5255/UKDA-SN-853204	heel lance
258701	Stimulation_Heel lance	Recording behavioural and physiological data	Premature Infant Pain Profile	heel lance PIPP for neonate 258701	(3) Stimulation information.xlsx	UK Data Service	doi:10.5255/UKDA-SN-853204	http://dx.doi.org/10.5255/UKDA-SN-853204	heel lance
258801	Stimulation_Heel lance	Recording behavioural and physiological data	Premature Infant Pain Profile	heel lance PIPP for neonate 258801	(3) Stimulation information.xlsx	UK Data Service	doi:10.5255/UKDA-SN-853204	http://dx.doi.org/10.5255/UKDA-SN-853204	heel lance
258901	Stimulation_Heel lance	Recording behavioural and physiological data	Premature Infant Pain Profile	heel lance PIPP for neonate 258901	(3) Stimulation information.xlsx	UK Data Service	doi:10.5255/UKDA-SN-853204	http://dx.doi.org/10.5255/UKDA-SN-853204	heel lance
259001	Stimulation_Heel lance	Recording behavioural and physiological data	Premature Infant Pain Profile	heel lance PIPP for neonate 259001	(3) Stimulation information.xlsx	UK Data Service	doi:10.5255/UKDA-SN-853204	http://dx.doi.org/10.5255/UKDA-SN-853204	heel lance
259201	Stimulation_Heel lance	Recording behavioural and physiological data	Premature Infant Pain Profile	heel lance PIPP for neonate 259201	(3) Stimulation information.xlsx	UK Data Service	doi:10.5255/UKDA-SN-853204	http://dx.doi.org/10.5255/UKDA-SN-853204	heel lance
259301	Stimulation_Heel lance	Recording behavioural and physiological data	Premature Infant Pain Profile	heel lance PIPP for neonate 259301	(3) Stimulation information.xlsx	UK Data Service	doi:10.5255/UKDA-SN-853204	http://dx.doi.org/10.5255/UKDA-SN-853204	heel lance
259401	Stimulation_Heel lance	Recording behavioural and physiological data	Premature Infant Pain Profile	heel lance PIPP for neonate 259401	(3) Stimulation information.xlsx	UK Data Service	doi:10.5255/UKDA-SN-853204	http://dx.doi.org/10.5255/UKDA-SN-853204	heel lance
259501	Stimulation_Heel lance	Recording behavioural and physiological data	Premature Infant Pain Profile	heel lance PIPP for neonate 259501	(3) Stimulation information.xlsx	UK Data Service	doi:10.5255/UKDA-SN-853204	http://dx.doi.org/10.5255/UKDA-SN-853204	heel lance
259601	Stimulation_Heel lance	Recording behavioural and physiological data	Premature Infant Pain Profile	heel lance PIPP for neonate 259601	(3) Stimulation information.xlsx	UK Data Service	doi:10.5255/UKDA-SN-853204	http://dx.doi.org/10.5255/UKDA-SN-853204	heel lance
259701	Stimulation_Heel lance	Recording behavioural and physiological data	Premature Infant Pain Profile	heel lance PIPP for neonate 259701	(3) Stimulation information.xlsx	UK Data Service	doi:10.5255/UKDA-SN-853204	http://dx.doi.org/10.5255/UKDA-SN-853204	heel lance
259801	Stimulation_Heel lance	Recording behavioural and physiological data	Premature Infant Pain Profile	heel lance PIPP for neonate 259801	(3) Stimulation information.xlsx	UK Data Service	doi:10.5255/UKDA-SN-853204	http://dx.doi.org/10.5255/UKDA-SN-853204	heel lance
259901	Stimulation_Heel lance	Recording behavioural and physiological data	Premature Infant Pain Profile	heel lance PIPP for neonate 259901	(3) Stimulation information.xlsx	UK Data Service	doi:10.5255/UKDA-SN-853204	http://dx.doi.org/10.5255/UKDA-SN-853204	heel lance
260301	Stimulation_Heel lance	Recording behavioural and physiological data	Premature Infant Pain Profile	heel lance PIPP for neonate 260301	(3) Stimulation information.xlsx	UK Data Service	doi:10.5255/UKDA-SN-853204	http://dx.doi.org/10.5255/UKDA-SN-853204	heel lance
260401	Stimulation_Heel lance	Recording behavioural and physiological data	Premature Infant Pain Profile	heel lance PIPP for neonate 260401	(3) Stimulation information.xlsx	UK Data Service	doi:10.5255/UKDA-SN-853204	http://dx.doi.org/10.5255/UKDA-SN-853204	heel lance
260601	Stimulation_Heel lance	Recording behavioural and physiological data	Premature Infant Pain Profile	heel lance PIPP for neonate 260601	(3) Stimulation information.xlsx	UK Data Service	doi:10.5255/UKDA-SN-853204	http://dx.doi.org/10.5255/UKDA-SN-853204	heel lance
260701	Stimulation_Heel lance	Recording behavioural and physiological data	Premature Infant Pain Profile	heel lance PIPP for neonate 260701	(3) Stimulation information.xlsx	UK Data Service	doi:10.5255/UKDA-SN-853204	http://dx.doi.org/10.5255/UKDA-SN-853204	heel lance
260801	Stimulation_Heel lance	Recording behavioural and physiological data	Premature Infant Pain Profile	heel lance PIPP for neonate 260801	(3) Stimulation information.xlsx	UK Data Service	doi:10.5255/UKDA-SN-853204	http://dx.doi.org/10.5255/UKDA-SN-853204	heel lance
260901	Stimulation_Heel lance	Recording behavioural and physiological data	Premature Infant Pain Profile	heel lance PIPP for neonate 260901	(3) Stimulation information.xlsx	UK Data Service	doi:10.5255/UKDA-SN-853204	http://dx.doi.org/10.5255/UKDA-SN-853204	heel lance
261001	Stimulation_Heel lance	Recording behavioural and physiological data	Premature Infant Pain Profile	heel lance PIPP for neonate 261001	(3) Stimulation information.xlsx	UK Data Service	doi:10.5255/UKDA-SN-853204	http://dx.doi.org/10.5255/UKDA-SN-853204	heel lance
261101	Stimulation_Heel lance	Recording behavioural and physiological data	Premature Infant Pain Profile	heel lance PIPP for neonate 261101	(3) Stimulation information.xlsx	UK Data Service	doi:10.5255/UKDA-SN-853204	http://dx.doi.org/10.5255/UKDA-SN-853204	heel lance
261201	Stimulation_Heel lance	Recording behavioural and physiological data	Premature Infant Pain Profile	heel lance PIPP for neonate 261201	(3) Stimulation information.xlsx	UK Data Service	doi:10.5255/UKDA-SN-853204	http://dx.doi.org/10.5255/UKDA-SN-853204	heel lance
261301	Stimulation_Heel lance	Recording behavioural and physiological data	Premature Infant Pain Profile	heel lance PIPP for neonate 261301	(3) Stimulation information.xlsx	UK Data Service	doi:10.5255/UKDA-SN-853204	http://dx.doi.org/10.5255/UKDA-SN-853204	heel lance
261701	Stimulation_Heel lance	Recording behavioural and physiological data	Premature Infant Pain Profile	heel lance PIPP for neonate 261701	(3) Stimulation information.xlsx	UK Data Service	doi:10.5255/UKDA-SN-853204	http://dx.doi.org/10.5255/UKDA-SN-853204	heel lance
261901	Stimulation_Heel lance	Recording behavioural and physiological data	Premature Infant Pain Profile	heel lance PIPP for neonate 261901	(3) Stimulation information.xlsx	UK Data Service	doi:10.5255/UKDA-SN-853204	http://dx.doi.org/10.5255/UKDA-SN-853204	heel lance
2510301	Stimulation_Heel lance	Recording behavioural and physiological data	Premature Infant Pain Profile	heel lance PIPP for neonate 2510301	(3) Stimulation information.xlsx	UK Data Service	doi:10.5255/UKDA-SN-853204	http://dx.doi.org/10.5255/UKDA-SN-853204	heel lance
2510401	Stimulation_Heel lance	Recording behavioural and physiological data	Premature Infant Pain Profile	heel lance PIPP for neonate 2510401	(3) Stimulation information.xlsx	UK Data Service	doi:10.5255/UKDA-SN-853204	http://dx.doi.org/10.5255/UKDA-SN-853204	heel lance
2510501	Stimulation_Heel lance	Recording behavioural and physiological data	Premature Infant Pain Profile	heel lance PIPP for neonate 2510501	(3) Stimulation information.xlsx	UK Data Service	doi:10.5255/UKDA-SN-853204	http://dx.doi.org/10.5255/UKDA-SN-853204	heel lance
2510601	Stimulation_Heel lance	Recording behavioural and physiological data	Premature Infant Pain Profile	heel lance PIPP for neonate 2510601	(3) Stimulation information.xlsx	UK Data Service	doi:10.5255/UKDA-SN-853204	http://dx.doi.org/10.5255/UKDA-SN-853204	heel lance
2510701	Stimulation_Heel lance	Recording behavioural and physiological data	Premature Infant Pain Profile	heel lance PIPP for neonate 2510701	(3) Stimulation information.xlsx	UK Data Service	doi:10.5255/UKDA-SN-853204	http://dx.doi.org/10.5255/UKDA-SN-853204	heel lance
2510801	Stimulation_Heel lance	Recording behavioural and physiological data	Premature Infant Pain Profile	heel lance PIPP for neonate 2510801	(3) Stimulation information.xlsx	UK Data Service	doi:10.5255/UKDA-SN-853204	http://dx.doi.org/10.5255/UKDA-SN-853204	heel lance
2510901	Stimulation_Heel lance	Recording behavioural and physiological data	Premature Infant Pain Profile	heel lance PIPP for neonate 2510901	(3) Stimulation information.xlsx	UK Data Service	doi:10.5255/UKDA-SN-853204	http://dx.doi.org/10.5255/UKDA-SN-853204	heel lance
2511001	Stimulation_Heel lance	Recording behavioural and physiological data	Premature Infant Pain Profile	heel lance PIPP for neonate 2511001	(3) Stimulation information.xlsx	UK Data Service	doi:10.5255/UKDA-SN-853204	http://dx.doi.org/10.5255/UKDA-SN-853204	heel lance
2511101	Stimulation_Heel lance	Recording behavioural and physiological data	Premature Infant Pain Profile	heel lance PIPP for neonate 2511101	(3) Stimulation information.xlsx	UK Data Service	doi:10.5255/UKDA-SN-853204	http://dx.doi.org/10.5255/UKDA-SN-853204	heel lance
2511201	Stimulation_Heel lance	Recording behavioural and physiological data	Premature Infant Pain Profile	heel lance PIPP for neonate 2511201	(3) Stimulation information.xlsx	UK Data Service	doi:10.5255/UKDA-SN-853204	http://dx.doi.org/10.5255/UKDA-SN-853204	heel lance
2511301	Stimulation_Heel lance	Recording behavioural and physiological data	Premature Infant Pain Profile	heel lance PIPP for neonate 2511301	(3) Stimulation information.xlsx	UK Data Service	doi:10.5255/UKDA-SN-853204	http://dx.doi.org/10.5255/UKDA-SN-853204	heel lance
2511401	Stimulation_Heel lance	Recording behavioural and physiological data	Premature Infant Pain Profile	heel lance PIPP for neonate 2511401	(3) Stimulation information.xlsx	UK Data Service	doi:10.5255/UKDA-SN-853204	http://dx.doi.org/10.5255/UKDA-SN-853204	heel lance
2511501	Stimulation_Heel lance	Recording behavioural and physiological data	Premature Infant Pain Profile	heel lance PIPP for neonate 2511501	(3) Stimulation information.xlsx	UK Data Service	doi:10.5255/UKDA-SN-853204	http://dx.doi.org/10.5255/UKDA-SN-853204	heel lance
2511701	Stimulation_Heel lance	Recording behavioural and physiological data	Premature Infant Pain Profile	heel lance PIPP for neonate 2511701	(3) Stimulation information.xlsx	UK Data Service	doi:10.5255/UKDA-SN-853204	http://dx.doi.org/10.5255/UKDA-SN-853204	heel lance
2511801	Stimulation_Heel lance	Recording behavioural and physiological data	Premature Infant Pain Profile	heel lance PIPP for neonate 2511801	(3) Stimulation information.xlsx	UK Data Service	doi:10.5255/UKDA-SN-853204	http://dx.doi.org/10.5255/UKDA-SN-853204	heel lance
2511901	Stimulation_Heel lance	Recording behavioural and physiological data	Premature Infant Pain Profile	heel lance PIPP for neonate 2511901	(3) Stimulation information.xlsx	UK Data Service	doi:10.5255/UKDA-SN-853204	http://dx.doi.org/10.5255/UKDA-SN-853204	heel lance
2512201	Stimulation_Heel lance	Recording behavioural and physiological data	Premature Infant Pain Profile	heel lance PIPP for neonate 2512201	(3) Stimulation information.xlsx	UK Data Service	doi:10.5255/UKDA-SN-853204	http://dx.doi.org/10.5255/UKDA-SN-853204	heel lance
2512401	Stimulation_Heel lance	Recording behavioural and physiological data	Premature Infant Pain Profile	heel lance PIPP for neonate 2512401	(3) Stimulation information.xlsx	UK Data Service	doi:10.5255/UKDA-SN-853204	http://dx.doi.org/10.5255/UKDA-SN-853204	heel lance
2512501	Stimulation_Heel lance	Recording behavioural and physiological data	Premature Infant Pain Profile	heel lance PIPP for neonate 2512501	(3) Stimulation information.xlsx	UK Data Service	doi:10.5255/UKDA-SN-853204	http://dx.doi.org/10.5255/UKDA-SN-853204	heel lance
2512601	Stimulation_Heel lance	Recording behavioural and physiological data	Premature Infant Pain Profile	heel lance PIPP for neonate 2512601	(3) Stimulation information.xlsx	UK Data Service	doi:10.5255/UKDA-SN-853204	http://dx.doi.org/10.5255/UKDA-SN-853204	heel lance
2512701	Stimulation_Heel lance	Recording behavioural and physiological data	Premature Infant Pain Profile	heel lance PIPP for neonate 2512701	(3) Stimulation information.xlsx	UK Data Service	doi:10.5255/UKDA-SN-853204	http://dx.doi.org/10.5255/UKDA-SN-853204	heel lance
2512801	Stimulation_Heel lance	Recording behavioural and physiological data	Premature Infant Pain Profile	heel lance PIPP for neonate 2512801	(3) Stimulation information.xlsx	UK Data Service	doi:10.5255/UKDA-SN-853204	http://dx.doi.org/10.5255/UKDA-SN-853204	heel lance
254401	Stimulation_Sham control	Recording behavioural and physiological data	Premature Infant Pain Profile	sham control PIPP for neonate 254401	(3) Stimulation information.xlsx	UK Data Service	doi:10.5255/UKDA-SN-853204	http://dx.doi.org/10.5255/UKDA-SN-853204	sham control
254601	Stimulation_Sham control	Recording behavioural and physiological data	Premature Infant Pain Profile	sham control PIPP for neonate 254601	(3) Stimulation information.xlsx	UK Data Service	doi:10.5255/UKDA-SN-853204	http://dx.doi.org/10.5255/UKDA-SN-853204	sham control
254701	Stimulation_Sham control	Recording behavioural and physiological data	Premature Infant Pain Profile	sham control PIPP for neonate 254701	(3) Stimulation information.xlsx	UK Data Service	doi:10.5255/UKDA-SN-853204	http://dx.doi.org/10.5255/UKDA-SN-853204	sham control
254801	Stimulation_Sham control	Recording behavioural and physiological data	Premature Infant Pain Profile	sham control PIPP for neonate 254801	(3) Stimulation information.xlsx	UK Data Service	doi:10.5255/UKDA-SN-853204	http://dx.doi.org/10.5255/UKDA-SN-853204	sham control
254901	Stimulation_Sham control	Recording behavioural and physiological data	Premature Infant Pain Profile	sham control PIPP for neonate 254901	(3) Stimulation information.xlsx	UK Data Service	doi:10.5255/UKDA-SN-853204	http://dx.doi.org/10.5255/UKDA-SN-853204	sham control
255201	Stimulation_Sham control	Recording behavioural and physiological data	Premature Infant Pain Profile	sham control PIPP for neonate 255201	(3) Stimulation information.xlsx	UK Data Service	doi:10.5255/UKDA-SN-853204	http://dx.doi.org/10.5255/UKDA-SN-853204	sham control
255301	Stimulation_Sham control	Recording behavioural and physiological data	Premature Infant Pain Profile	sham control PIPP for neonate 255301	(3) Stimulation information.xlsx	UK Data Service	doi:10.5255/UKDA-SN-853204	http://dx.doi.org/10.5255/UKDA-SN-853204	sham control
255401	Stimulation_Sham control	Recording behavioural and physiological data	Premature Infant Pain Profile	sham control PIPP for neonate 255401	(3) Stimulation information.xlsx	UK Data Service	doi:10.5255/UKDA-SN-853204	http://dx.doi.org/10.5255/UKDA-SN-853204	sham control
255601	Stimulation_Sham control	Recording behavioural and physiological data	Premature Infant Pain Profile	sham control PIPP for neonate 255601	(3) Stimulation information.xlsx	UK Data Service	doi:10.5255/UKDA-SN-853204	http://dx.doi.org/10.5255/UKDA-SN-853204	sham control
255701	Stimulation_Sham control	Recording behavioural and physiological data	Premature Infant Pain Profile	sham control PIPP for neonate 255701	(3) Stimulation information.xlsx	UK Data Service	doi:10.5255/UKDA-SN-853204	http://dx.doi.org/10.5255/UKDA-SN-853204	sham control
256001	Stimulation_Sham control	Recording behavioural and physiological data	Premature Infant Pain Profile	sham control PIPP for neonate 256001	(3) Stimulation information.xlsx	UK Data Service	doi:10.5255/UKDA-SN-853204	http://dx.doi.org/10.5255/UKDA-SN-853204	sham control
256101	Stimulation_Sham control	Recording behavioural and physiological data	Premature Infant Pain Profile	sham control PIPP for neonate 256101	(3) Stimulation information.xlsx	UK Data Service	doi:10.5255/UKDA-SN-853204	http://dx.doi.org/10.5255/UKDA-SN-853204	sham control
256201	Stimulation_Sham control	Recording behavioural and physiological data	Premature Infant Pain Profile	sham control PIPP for neonate 256201	(3) Stimulation information.xlsx	UK Data Service	doi:10.5255/UKDA-SN-853204	http://dx.doi.org/10.5255/UKDA-SN-853204	sham control
256301	Stimulation_Sham control	Recording behavioural and physiological data	Premature Infant Pain Profile	sham control PIPP for neonate 256301	(3) Stimulation information.xlsx	UK Data Service	doi:10.5255/UKDA-SN-853204	http://dx.doi.org/10.5255/UKDA-SN-853204	sham control
256401	Stimulation_Sham control	Recording behavioural and physiological data	Premature Infant Pain Profile	sham control PIPP for neonate 256401	(3) Stimulation information.xlsx	UK Data Service	doi:10.5255/UKDA-SN-853204	http://dx.doi.org/10.5255/UKDA-SN-853204	sham control
256501	Stimulation_Sham control	Recording behavioural and physiological data	Premature Infant Pain Profile	sham control PIPP for neonate 256501	(3) Stimulation information.xlsx	UK Data Service	doi:10.5255/UKDA-SN-853204	http://dx.doi.org/10.5255/UKDA-SN-853204	sham control
256601	Stimulation_Sham control	Recording behavioural and physiological data	Premature Infant Pain Profile	sham control PIPP for neonate 256601	(3) Stimulation information.xlsx	UK Data Service	doi:10.5255/UKDA-SN-853204	http://dx.doi.org/10.5255/UKDA-SN-853204	sham control
256901	Stimulation_Sham control	Recording behavioural and physiological data	Premature Infant Pain Profile	sham control PIPP for neonate 256901	(3) Stimulation information.xlsx	UK Data Service	doi:10.5255/UKDA-SN-853204	http://dx.doi.org/10.5255/UKDA-SN-853204	sham control
257001	Stimulation_Sham control	Recording behavioural and physiological data	Premature Infant Pain Profile	sham control PIPP for neonate 257001	(3) Stimulation information.xlsx	UK Data Service	doi:10.5255/UKDA-SN-853204	http://dx.doi.org/10.5255/UKDA-SN-853204	sham control
257101	Stimulation_Sham control	Recording behavioural and physiological data	Premature Infant Pain Profile	sham control PIPP for neonate 257101	(3) Stimulation information.xlsx	UK Data Service	doi:10.5255/UKDA-SN-853204	http://dx.doi.org/10.5255/UKDA-SN-853204	sham control
257201	Stimulation_Sham control	Recording behavioural and physiological data	Premature Infant Pain Profile	sham control PIPP for neonate 257201	(3) Stimulation information.xlsx	UK Data Service	doi:10.5255/UKDA-SN-853204	http://dx.doi.org/10.5255/UKDA-SN-853204	sham control
257401	Stimulation_Sham control	Recording behavioural and physiological data	Premature Infant Pain Profile	sham control PIPP for neonate 257401	(3) Stimulation information.xlsx	UK Data Service	doi:10.5255/UKDA-SN-853204	http://dx.doi.org/10.5255/UKDA-SN-853204	sham control
257501	Stimulation_Sham control	Recording behavioural and physiological data	Premature Infant Pain Profile	sham control PIPP for neonate 257501	(3) Stimulation information.xlsx	UK Data Service	doi:10.5255/UKDA-SN-853204	http://dx.doi.org/10.5255/UKDA-SN-853204	sham control
257601	Stimulation_Sham control	Recording behavioural and physiological data	Premature Infant Pain Profile	sham control PIPP for neonate 257601	(3) Stimulation information.xlsx	UK Data Service	doi:10.5255/UKDA-SN-853204	http://dx.doi.org/10.5255/UKDA-SN-853204	sham control
257701	Stimulation_Sham control	Recording behavioural and physiological data	Premature Infant Pain Profile	sham control PIPP for neonate 257701	(3) Stimulation information.xlsx	UK Data Service	doi:10.5255/UKDA-SN-853204	http://dx.doi.org/10.5255/UKDA-SN-853204	sham control
257801	Stimulation_Sham control	Recording behavioural and physiological data	Premature Infant Pain Profile	sham control PIPP for neonate 257801	(3) Stimulation information.xlsx	UK Data Service	doi:10.5255/UKDA-SN-853204	http://dx.doi.org/10.5255/UKDA-SN-853204	sham control
257901	Stimulation_Sham control	Recording behavioural and physiological data	Premature Infant Pain Profile	sham control PIPP for neonate 257901	(3) Stimulation information.xlsx	UK Data Service	doi:10.5255/UKDA-SN-853204	http://dx.doi.org/10.5255/UKDA-SN-853204	sham control
258001	Stimulation_Sham control	Recording behavioural and physiological data	Premature Infant Pain Profile	sham control PIPP for neonate 258001	(3) Stimulation information.xlsx	UK Data Service	doi:10.5255/UKDA-SN-853204	http://dx.doi.org/10.5255/UKDA-SN-853204	sham control
258101	Stimulation_Sham control	Recording behavioural and physiological data	Premature Infant Pain Profile	sham control PIPP for neonate 258101	(3) Stimulation information.xlsx	UK Data Service	doi:10.5255/UKDA-SN-853204	http://dx.doi.org/10.5255/UKDA-SN-853204	sham control
258601	Stimulation_Sham control	Recording behavioural and physiological data	Premature Infant Pain Profile	sham control PIPP for neonate 258601	(3) Stimulation information.xlsx	UK Data Service	doi:10.5255/UKDA-SN-853204	http://dx.doi.org/10.5255/UKDA-SN-853204	sham control
258701	Stimulation_Sham control	Recording behavioural and physiological data	Premature Infant Pain Profile	sham control PIPP for neonate 258701	(3) Stimulation information.xlsx	UK Data Service	doi:10.5255/UKDA-SN-853204	http://dx.doi.org/10.5255/UKDA-SN-853204	sham control
259201	Stimulation_Sham control	Recording behavioural and physiological data	Premature Infant Pain Profile	sham control PIPP for neonate 259201	(3) Stimulation information.xlsx	UK Data Service	doi:10.5255/UKDA-SN-853204	http://dx.doi.org/10.5255/UKDA-SN-853204	sham control
259301	Stimulation_Sham control	Recording behavioural and physiological data	Premature Infant Pain Profile	sham control PIPP for neonate 259301	(3) Stimulation information.xlsx	UK Data Service	doi:10.5255/UKDA-SN-853204	http://dx.doi.org/10.5255/UKDA-SN-853204	sham control
259401	Stimulation_Sham control	Recording behavioural and physiological data	Premature Infant Pain Profile	sham control PIPP for neonate 259401	(3) Stimulation information.xlsx	UK Data Service	doi:10.5255/UKDA-SN-853204	http://dx.doi.org/10.5255/UKDA-SN-853204	sham control
259501	Stimulation_Sham control	Recording behavioural and physiological data	Premature Infant Pain Profile	sham control PIPP for neonate 259501	(3) Stimulation information.xlsx	UK Data Service	doi:10.5255/UKDA-SN-853204	http://dx.doi.org/10.5255/UKDA-SN-853204	sham control
259601	Stimulation_Sham control	Recording behavioural and physiological data	Premature Infant Pain Profile	sham control PIPP for neonate 259601	(3) Stimulation information.xlsx	UK Data Service	doi:10.5255/UKDA-SN-853204	http://dx.doi.org/10.5255/UKDA-SN-853204	sham control
259801	Stimulation_Sham control	Recording behavioural and physiological data	Premature Infant Pain Profile	sham control PIPP for neonate 259801	(3) Stimulation information.xlsx	UK Data Service	doi:10.5255/UKDA-SN-853204	http://dx.doi.org/10.5255/UKDA-SN-853204	sham control
259901	Stimulation_Sham control	Recording behavioural and physiological data	Premature Infant Pain Profile	sham control PIPP for neonate 259901	(3) Stimulation information.xlsx	UK Data Service	doi:10.5255/UKDA-SN-853204	http://dx.doi.org/10.5255/UKDA-SN-853204	sham control
260301	Stimulation_Sham control	Recording behavioural and physiological data	Premature Infant Pain Profile	sham control PIPP for neonate 260301	(3) Stimulation information.xlsx	UK Data Service	doi:10.5255/UKDA-SN-853204	http://dx.doi.org/10.5255/UKDA-SN-853204	sham control
260401	Stimulation_Sham control	Recording behavioural and physiological data	Premature Infant Pain Profile	sham control PIPP for neonate 260401	(3) Stimulation information.xlsx	UK Data Service	doi:10.5255/UKDA-SN-853204	http://dx.doi.org/10.5255/UKDA-SN-853204	sham control
260601	Stimulation_Sham control	Recording behavioural and physiological data	Premature Infant Pain Profile	sham control PIPP for neonate 260601	(3) Stimulation information.xlsx	UK Data Service	doi:10.5255/UKDA-SN-853204	http://dx.doi.org/10.5255/UKDA-SN-853204	sham control
260701	Stimulation_Sham control	Recording behavioural and physiological data	Premature Infant Pain Profile	sham control PIPP for neonate 260701	(3) Stimulation information.xlsx	UK Data Service	doi:10.5255/UKDA-SN-853204	http://dx.doi.org/10.5255/UKDA-SN-853204	sham control
260801	Stimulation_Sham control	Recording behavioural and physiological data	Premature Infant Pain Profile	sham control PIPP for neonate 260801	(3) Stimulation information.xlsx	UK Data Service	doi:10.5255/UKDA-SN-853204	http://dx.doi.org/10.5255/UKDA-SN-853204	sham control
260901	Stimulation_Sham control	Recording behavioural and physiological data	Premature Infant Pain Profile	sham control PIPP for neonate 260901	(3) Stimulation information.xlsx	UK Data Service	doi:10.5255/UKDA-SN-853204	http://dx.doi.org/10.5255/UKDA-SN-853204	sham control
261001	Stimulation_Sham control	Recording behavioural and physiological data	Premature Infant Pain Profile	sham control PIPP for neonate 261001	(3) Stimulation information.xlsx	UK Data Service	doi:10.5255/UKDA-SN-853204	http://dx.doi.org/10.5255/UKDA-SN-853204	sham control
261101	Stimulation_Sham control	Recording behavioural and physiological data	Premature Infant Pain Profile	sham control PIPP for neonate 261101	(3) Stimulation information.xlsx	UK Data Service	doi:10.5255/UKDA-SN-853204	http://dx.doi.org/10.5255/UKDA-SN-853204	sham control
261201	Stimulation_Sham control	Recording behavioural and physiological data	Premature Infant Pain Profile	sham control PIPP for neonate 261201	(3) Stimulation information.xlsx	UK Data Service	doi:10.5255/UKDA-SN-853204	http://dx.doi.org/10.5255/UKDA-SN-853204	sham control
261301	Stimulation_Sham control	Recording behavioural and physiological data	Premature Infant Pain Profile	sham control PIPP for neonate 261301	(3) Stimulation information.xlsx	UK Data Service	doi:10.5255/UKDA-SN-853204	http://dx.doi.org/10.5255/UKDA-SN-853204	sham control
261901	Stimulation_Sham control	Recording behavioural and physiological data	Premature Infant Pain Profile	sham control PIPP for neonate 261901	(3) Stimulation information.xlsx	UK Data Service	doi:10.5255/UKDA-SN-853204	http://dx.doi.org/10.5255/UKDA-SN-853204	sham control
2510401	Stimulation_Sham control	Recording behavioural and physiological data	Premature Infant Pain Profile	sham control PIPP for neonate 2510401	(3) Stimulation information.xlsx	UK Data Service	doi:10.5255/UKDA-SN-853204	http://dx.doi.org/10.5255/UKDA-SN-853204	sham control
2510501	Stimulation_Sham control	Recording behavioural and physiological data	Premature Infant Pain Profile	sham control PIPP for neonate 2510501	(3) Stimulation information.xlsx	UK Data Service	doi:10.5255/UKDA-SN-853204	http://dx.doi.org/10.5255/UKDA-SN-853204	sham control
2510601	Stimulation_Sham control	Recording behavioural and physiological data	Premature Infant Pain Profile	sham control PIPP for neonate 2510601	(3) Stimulation information.xlsx	UK Data Service	doi:10.5255/UKDA-SN-853204	http://dx.doi.org/10.5255/UKDA-SN-853204	sham control
2510801	Stimulation_Sham control	Recording behavioural and physiological data	Premature Infant Pain Profile	sham control PIPP for neonate 2510801	(3) Stimulation information.xlsx	UK Data Service	doi:10.5255/UKDA-SN-853204	http://dx.doi.org/10.5255/UKDA-SN-853204	sham control
2510901	Stimulation_Sham control	Recording behavioural and physiological data	Premature Infant Pain Profile	sham control PIPP for neonate 2510901	(3) Stimulation information.xlsx	UK Data Service	doi:10.5255/UKDA-SN-853204	http://dx.doi.org/10.5255/UKDA-SN-853204	sham control
2511301	Stimulation_Sham control	Recording behavioural and physiological data	Premature Infant Pain Profile	sham control PIPP for neonate 2511301	(3) Stimulation information.xlsx	UK Data Service	doi:10.5255/UKDA-SN-853204	http://dx.doi.org/10.5255/UKDA-SN-853204	sham control
2511501	Stimulation_Sham control	Recording behavioural and physiological data	Premature Infant Pain Profile	sham control PIPP for neonate 2511501	(3) Stimulation information.xlsx	UK Data Service	doi:10.5255/UKDA-SN-853204	http://dx.doi.org/10.5255/UKDA-SN-853204	sham control
2511601	Stimulation_Sham control	Recording behavioural and physiological data	Premature Infant Pain Profile	sham control PIPP for neonate 2511601	(3) Stimulation information.xlsx	UK Data Service	doi:10.5255/UKDA-SN-853204	http://dx.doi.org/10.5255/UKDA-SN-853204	sham control
2511701	Stimulation_Sham control	Recording behavioural and physiological data	Premature Infant Pain Profile	sham control PIPP for neonate 2511701	(3) Stimulation information.xlsx	UK Data Service	doi:10.5255/UKDA-SN-853204	http://dx.doi.org/10.5255/UKDA-SN-853204	sham control
2511801	Stimulation_Sham control	Recording behavioural and physiological data	Premature Infant Pain Profile	sham control PIPP for neonate 2511801	(3) Stimulation information.xlsx	UK Data Service	doi:10.5255/UKDA-SN-853204	http://dx.doi.org/10.5255/UKDA-SN-853204	sham control
2511901	Stimulation_Sham control	Recording behavioural and physiological data	Premature Infant Pain Profile	sham control PIPP for neonate 2511901	(3) Stimulation information.xlsx	UK Data Service	doi:10.5255/UKDA-SN-853204	http://dx.doi.org/10.5255/UKDA-SN-853204	sham control
2512201	Stimulation_Sham control	Recording behavioural and physiological data	Premature Infant Pain Profile	sham control PIPP for neonate 2512201	(3) Stimulation information.xlsx	UK Data Service	doi:10.5255/UKDA-SN-853204	http://dx.doi.org/10.5255/UKDA-SN-853204	sham control
2512401	Stimulation_Sham control	Recording behavioural and physiological data	Premature Infant Pain Profile	sham control PIPP for neonate 2512401	(3) Stimulation information.xlsx	UK Data Service	doi:10.5255/UKDA-SN-853204	http://dx.doi.org/10.5255/UKDA-SN-853204	sham control
2512501	Stimulation_Sham control	Recording behavioural and physiological data	Premature Infant Pain Profile	sham control PIPP for neonate 2512501	(3) Stimulation information.xlsx	UK Data Service	doi:10.5255/UKDA-SN-853204	http://dx.doi.org/10.5255/UKDA-SN-853204	sham control
2512601	Stimulation_Sham control	Recording behavioural and physiological data	Premature Infant Pain Profile	sham control PIPP for neonate 2512601	(3) Stimulation information.xlsx	UK Data Service	doi:10.5255/UKDA-SN-853204	http://dx.doi.org/10.5255/UKDA-SN-853204	sham control
2512701	Stimulation_Sham control	Recording behavioural and physiological data	Premature Infant Pain Profile	sham control PIPP for neonate 2512701	(3) Stimulation information.xlsx	UK Data Service	doi:10.5255/UKDA-SN-853204	http://dx.doi.org/10.5255/UKDA-SN-853204	sham control
2512801	Stimulation_Sham control	Recording behavioural and physiological data	Premature Infant Pain Profile	sham control PIPP for neonate 2512801	(3) Stimulation information.xlsx	UK Data Service	doi:10.5255/UKDA-SN-853204	http://dx.doi.org/10.5255/UKDA-SN-853204	sham control
254401	Stimulation_Auditory control	Recording behavioural and physiological data	Premature Infant Pain Profile	auditory control PIPP for neonate 254401	(3) Stimulation information.xlsx	UK Data Service	doi:10.5255/UKDA-SN-853204	http://dx.doi.org/10.5255/UKDA-SN-853204	auditory control
254601	Stimulation_Auditory control	Recording behavioural and physiological data	Premature Infant Pain Profile	auditory control PIPP for neonate 254601	(3) Stimulation information.xlsx	UK Data Service	doi:10.5255/UKDA-SN-853204	http://dx.doi.org/10.5255/UKDA-SN-853204	auditory control
254701	Stimulation_Auditory control	Recording behavioural and physiological data	Premature Infant Pain Profile	auditory control PIPP for neonate 254701	(3) Stimulation information.xlsx	UK Data Service	doi:10.5255/UKDA-SN-853204	http://dx.doi.org/10.5255/UKDA-SN-853204	auditory control
254801	Stimulation_Auditory control	Recording behavioural and physiological data	Premature Infant Pain Profile	auditory control PIPP for neonate 254801	(3) Stimulation information.xlsx	UK Data Service	doi:10.5255/UKDA-SN-853204	http://dx.doi.org/10.5255/UKDA-SN-853204	auditory control
254901	Stimulation_Auditory control	Recording behavioural and physiological data	Premature Infant Pain Profile	auditory control PIPP for neonate 254901	(3) Stimulation information.xlsx	UK Data Service	doi:10.5255/UKDA-SN-853204	http://dx.doi.org/10.5255/UKDA-SN-853204	auditory control
255201	Stimulation_Auditory control	Recording behavioural and physiological data	Premature Infant Pain Profile	auditory control PIPP for neonate 255201	(3) Stimulation information.xlsx	UK Data Service	doi:10.5255/UKDA-SN-853204	http://dx.doi.org/10.5255/UKDA-SN-853204	auditory control
255301	Stimulation_Auditory control	Recording behavioural and physiological data	Premature Infant Pain Profile	auditory control PIPP for neonate 255301	(3) Stimulation information.xlsx	UK Data Service	doi:10.5255/UKDA-SN-853204	http://dx.doi.org/10.5255/UKDA-SN-853204	auditory control
255401	Stimulation_Auditory control	Recording behavioural and physiological data	Premature Infant Pain Profile	auditory control PIPP for neonate 255401	(3) Stimulation information.xlsx	UK Data Service	doi:10.5255/UKDA-SN-853204	http://dx.doi.org/10.5255/UKDA-SN-853204	auditory control
255601	Stimulation_Auditory control	Recording behavioural and physiological data	Premature Infant Pain Profile	auditory control PIPP for neonate 255601	(3) Stimulation information.xlsx	UK Data Service	doi:10.5255/UKDA-SN-853204	http://dx.doi.org/10.5255/UKDA-SN-853204	auditory control
255701	Stimulation_Auditory control	Recording behavioural and physiological data	Premature Infant Pain Profile	auditory control PIPP for neonate 255701	(3) Stimulation information.xlsx	UK Data Service	doi:10.5255/UKDA-SN-853204	http://dx.doi.org/10.5255/UKDA-SN-853204	auditory control
256001	Stimulation_Auditory control	Recording behavioural and physiological data	Premature Infant Pain Profile	auditory control PIPP for neonate 256001	(3) Stimulation information.xlsx	UK Data Service	doi:10.5255/UKDA-SN-853204	http://dx.doi.org/10.5255/UKDA-SN-853204	auditory control
256101	Stimulation_Auditory control	Recording behavioural and physiological data	Premature Infant Pain Profile	auditory control PIPP for neonate 256101	(3) Stimulation information.xlsx	UK Data Service	doi:10.5255/UKDA-SN-853204	http://dx.doi.org/10.5255/UKDA-SN-853204	auditory control
256201	Stimulation_Auditory control	Recording behavioural and physiological data	Premature Infant Pain Profile	auditory control PIPP for neonate 256201	(3) Stimulation information.xlsx	UK Data Service	doi:10.5255/UKDA-SN-853204	http://dx.doi.org/10.5255/UKDA-SN-853204	auditory control
256301	Stimulation_Auditory control	Recording behavioural and physiological data	Premature Infant Pain Profile	auditory control PIPP for neonate 256301	(3) Stimulation information.xlsx	UK Data Service	doi:10.5255/UKDA-SN-853204	http://dx.doi.org/10.5255/UKDA-SN-853204	auditory control
256401	Stimulation_Auditory control	Recording behavioural and physiological data	Premature Infant Pain Profile	auditory control PIPP for neonate 256401	(3) Stimulation information.xlsx	UK Data Service	doi:10.5255/UKDA-SN-853204	http://dx.doi.org/10.5255/UKDA-SN-853204	auditory control
256501	Stimulation_Auditory control	Recording behavioural and physiological data	Premature Infant Pain Profile	auditory control PIPP for neonate 256501	(3) Stimulation information.xlsx	UK Data Service	doi:10.5255/UKDA-SN-853204	http://dx.doi.org/10.5255/UKDA-SN-853204	auditory control
256601	Stimulation_Auditory control	Recording behavioural and physiological data	Premature Infant Pain Profile	auditory control PIPP for neonate 256601	(3) Stimulation information.xlsx	UK Data Service	doi:10.5255/UKDA-SN-853204	http://dx.doi.org/10.5255/UKDA-SN-853204	auditory control
256901	Stimulation_Auditory control	Recording behavioural and physiological data	Premature Infant Pain Profile	auditory control PIPP for neonate 256901	(3) Stimulation information.xlsx	UK Data Service	doi:10.5255/UKDA-SN-853204	http://dx.doi.org/10.5255/UKDA-SN-853204	auditory control
257001	Stimulation_Auditory control	Recording behavioural and physiological data	Premature Infant Pain Profile	auditory control PIPP for neonate 257001	(3) Stimulation information.xlsx	UK Data Service	doi:10.5255/UKDA-SN-853204	http://dx.doi.org/10.5255/UKDA-SN-853204	auditory control
257101	Stimulation_Auditory control	Recording behavioural and physiological data	Premature Infant Pain Profile	auditory control PIPP for neonate 257101	(3) Stimulation information.xlsx	UK Data Service	doi:10.5255/UKDA-SN-853204	http://dx.doi.org/10.5255/UKDA-SN-853204	auditory control
257201	Stimulation_Auditory control	Recording behavioural and physiological data	Premature Infant Pain Profile	auditory control PIPP for neonate 257201	(3) Stimulation information.xlsx	UK Data Service	doi:10.5255/UKDA-SN-853204	http://dx.doi.org/10.5255/UKDA-SN-853204	auditory control
257401	Stimulation_Auditory control	Recording behavioural and physiological data	Premature Infant Pain Profile	auditory control PIPP for neonate 257401	(3) Stimulation information.xlsx	UK Data Service	doi:10.5255/UKDA-SN-853204	http://dx.doi.org/10.5255/UKDA-SN-853204	auditory control
257501	Stimulation_Auditory control	Recording behavioural and physiological data	Premature Infant Pain Profile	auditory control PIPP for neonate 257501	(3) Stimulation information.xlsx	UK Data Service	doi:10.5255/UKDA-SN-853204	http://dx.doi.org/10.5255/UKDA-SN-853204	auditory control
257701	Stimulation_Auditory control	Recording behavioural and physiological data	Premature Infant Pain Profile	auditory control PIPP for neonate 257701	(3) Stimulation information.xlsx	UK Data Service	doi:10.5255/UKDA-SN-853204	http://dx.doi.org/10.5255/UKDA-SN-853204	auditory control
257801	Stimulation_Auditory control	Recording behavioural and physiological data	Premature Infant Pain Profile	auditory control PIPP for neonate 257801	(3) Stimulation information.xlsx	UK Data Service	doi:10.5255/UKDA-SN-853204	http://dx.doi.org/10.5255/UKDA-SN-853204	auditory control
257901	Stimulation_Auditory control	Recording behavioural and physiological data	Premature Infant Pain Profile	auditory control PIPP for neonate 257901	(3) Stimulation information.xlsx	UK Data Service	doi:10.5255/UKDA-SN-853204	http://dx.doi.org/10.5255/UKDA-SN-853204	auditory control
258001	Stimulation_Auditory control	Recording behavioural and physiological data	Premature Infant Pain Profile	auditory control PIPP for neonate 258001	(3) Stimulation information.xlsx	UK Data Service	doi:10.5255/UKDA-SN-853204	http://dx.doi.org/10.5255/UKDA-SN-853204	auditory control
258101	Stimulation_Auditory control	Recording behavioural and physiological data	Premature Infant Pain Profile	auditory control PIPP for neonate 258101	(3) Stimulation information.xlsx	UK Data Service	doi:10.5255/UKDA-SN-853204	http://dx.doi.org/10.5255/UKDA-SN-853204	auditory control
258601	Stimulation_Auditory control	Recording behavioural and physiological data	Premature Infant Pain Profile	auditory control PIPP for neonate 258601	(3) Stimulation information.xlsx	UK Data Service	doi:10.5255/UKDA-SN-853204	http://dx.doi.org/10.5255/UKDA-SN-853204	auditory control
258701	Stimulation_Auditory control	Recording behavioural and physiological data	Premature Infant Pain Profile	auditory control PIPP for neonate 258701	(3) Stimulation information.xlsx	UK Data Service	doi:10.5255/UKDA-SN-853204	http://dx.doi.org/10.5255/UKDA-SN-853204	auditory control
258801	Stimulation_Auditory control	Recording behavioural and physiological data	Premature Infant Pain Profile	auditory control PIPP for neonate 258801	(3) Stimulation information.xlsx	UK Data Service	doi:10.5255/UKDA-SN-853204	http://dx.doi.org/10.5255/UKDA-SN-853204	auditory control
259001	Stimulation_Auditory control	Recording behavioural and physiological data	Premature Infant Pain Profile	auditory control PIPP for neonate 259001	(3) Stimulation information.xlsx	UK Data Service	doi:10.5255/UKDA-SN-853204	http://dx.doi.org/10.5255/UKDA-SN-853204	auditory control
259201	Stimulation_Auditory control	Recording behavioural and physiological data	Premature Infant Pain Profile	auditory control PIPP for neonate 259201	(3) Stimulation information.xlsx	UK Data Service	doi:10.5255/UKDA-SN-853204	http://dx.doi.org/10.5255/UKDA-SN-853204	auditory control
259301	Stimulation_Auditory control	Recording behavioural and physiological data	Premature Infant Pain Profile	auditory control PIPP for neonate 259301	(3) Stimulation information.xlsx	UK Data Service	doi:10.5255/UKDA-SN-853204	http://dx.doi.org/10.5255/UKDA-SN-853204	auditory control
259401	Stimulation_Auditory control	Recording behavioural and physiological data	Premature Infant Pain Profile	auditory control PIPP for neonate 259401	(3) Stimulation information.xlsx	UK Data Service	doi:10.5255/UKDA-SN-853204	http://dx.doi.org/10.5255/UKDA-SN-853204	auditory control
259501	Stimulation_Auditory control	Recording behavioural and physiological data	Premature Infant Pain Profile	auditory control PIPP for neonate 259501	(3) Stimulation information.xlsx	UK Data Service	doi:10.5255/UKDA-SN-853204	http://dx.doi.org/10.5255/UKDA-SN-853204	auditory control
259601	Stimulation_Auditory control	Recording behavioural and physiological data	Premature Infant Pain Profile	auditory control PIPP for neonate 259601	(3) Stimulation information.xlsx	UK Data Service	doi:10.5255/UKDA-SN-853204	http://dx.doi.org/10.5255/UKDA-SN-853204	auditory control
259701	Stimulation_Auditory control	Recording behavioural and physiological data	Premature Infant Pain Profile	auditory control PIPP for neonate 259701	(3) Stimulation information.xlsx	UK Data Service	doi:10.5255/UKDA-SN-853204	http://dx.doi.org/10.5255/UKDA-SN-853204	auditory control
259901	Stimulation_Auditory control	Recording behavioural and physiological data	Premature Infant Pain Profile	auditory control PIPP for neonate 259901	(3) Stimulation information.xlsx	UK Data Service	doi:10.5255/UKDA-SN-853204	http://dx.doi.org/10.5255/UKDA-SN-853204	auditory control
260301	Stimulation_Auditory control	Recording behavioural and physiological data	Premature Infant Pain Profile	auditory control PIPP for neonate 260301	(3) Stimulation information.xlsx	UK Data Service	doi:10.5255/UKDA-SN-853204	http://dx.doi.org/10.5255/UKDA-SN-853204	auditory control
260401	Stimulation_Auditory control	Recording behavioural and physiological data	Premature Infant Pain Profile	auditory control PIPP for neonate 260401	(3) Stimulation information.xlsx	UK Data Service	doi:10.5255/UKDA-SN-853204	http://dx.doi.org/10.5255/UKDA-SN-853204	auditory control
260701	Stimulation_Auditory control	Recording behavioural and physiological data	Premature Infant Pain Profile	auditory control PIPP for neonate 260701	(3) Stimulation information.xlsx	UK Data Service	doi:10.5255/UKDA-SN-853204	http://dx.doi.org/10.5255/UKDA-SN-853204	auditory control
260801	Stimulation_Auditory control	Recording behavioural and physiological data	Premature Infant Pain Profile	auditory control PIPP for neonate 260801	(3) Stimulation information.xlsx	UK Data Service	doi:10.5255/UKDA-SN-853204	http://dx.doi.org/10.5255/UKDA-SN-853204	auditory control
260901	Stimulation_Auditory control	Recording behavioural and physiological data	Premature Infant Pain Profile	auditory control PIPP for neonate 260901	(3) Stimulation information.xlsx	UK Data Service	doi:10.5255/UKDA-SN-853204	http://dx.doi.org/10.5255/UKDA-SN-853204	auditory control
261001	Stimulation_Auditory control	Recording behavioural and physiological data	Premature Infant Pain Profile	auditory control PIPP for neonate 261001	(3) Stimulation information.xlsx	UK Data Service	doi:10.5255/UKDA-SN-853204	http://dx.doi.org/10.5255/UKDA-SN-853204	auditory control
261101	Stimulation_Auditory control	Recording behavioural and physiological data	Premature Infant Pain Profile	auditory control PIPP for neonate 261101	(3) Stimulation information.xlsx	UK Data Service	doi:10.5255/UKDA-SN-853204	http://dx.doi.org/10.5255/UKDA-SN-853204	auditory control
261201	Stimulation_Auditory control	Recording behavioural and physiological data	Premature Infant Pain Profile	auditory control PIPP for neonate 261201	(3) Stimulation information.xlsx	UK Data Service	doi:10.5255/UKDA-SN-853204	http://dx.doi.org/10.5255/UKDA-SN-853204	auditory control
261301	Stimulation_Auditory control	Recording behavioural and physiological data	Premature Infant Pain Profile	auditory control PIPP for neonate 261301	(3) Stimulation information.xlsx	UK Data Service	doi:10.5255/UKDA-SN-853204	http://dx.doi.org/10.5255/UKDA-SN-853204	auditory control
261701	Stimulation_Auditory control	Recording behavioural and physiological data	Premature Infant Pain Profile	auditory control PIPP for neonate 261701	(3) Stimulation information.xlsx	UK Data Service	doi:10.5255/UKDA-SN-853204	http://dx.doi.org/10.5255/UKDA-SN-853204	auditory control
261901	Stimulation_Auditory control	Recording behavioural and physiological data	Premature Infant Pain Profile	auditory control PIPP for neonate 261901	(3) Stimulation information.xlsx	UK Data Service	doi:10.5255/UKDA-SN-853204	http://dx.doi.org/10.5255/UKDA-SN-853204	auditory control
2510401	Stimulation_Auditory control	Recording behavioural and physiological data	Premature Infant Pain Profile	auditory control PIPP for neonate 2510401	(3) Stimulation information.xlsx	UK Data Service	doi:10.5255/UKDA-SN-853204	http://dx.doi.org/10.5255/UKDA-SN-853204	auditory control
2510501	Stimulation_Auditory control	Recording behavioural and physiological data	Premature Infant Pain Profile	auditory control PIPP for neonate 2510501	(3) Stimulation information.xlsx	UK Data Service	doi:10.5255/UKDA-SN-853204	http://dx.doi.org/10.5255/UKDA-SN-853204	auditory control
2510601	Stimulation_Auditory control	Recording behavioural and physiological data	Premature Infant Pain Profile	auditory control PIPP for neonate 2510601	(3) Stimulation information.xlsx	UK Data Service	doi:10.5255/UKDA-SN-853204	http://dx.doi.org/10.5255/UKDA-SN-853204	auditory control
2510801	Stimulation_Auditory control	Recording behavioural and physiological data	Premature Infant Pain Profile	auditory control PIPP for neonate 2510801	(3) Stimulation information.xlsx	UK Data Service	doi:10.5255/UKDA-SN-853204	http://dx.doi.org/10.5255/UKDA-SN-853204	auditory control
2510901	Stimulation_Auditory control	Recording behavioural and physiological data	Premature Infant Pain Profile	auditory control PIPP for neonate 2510901	(3) Stimulation information.xlsx	UK Data Service	doi:10.5255/UKDA-SN-853204	http://dx.doi.org/10.5255/UKDA-SN-853204	auditory control
2511101	Stimulation_Auditory control	Recording behavioural and physiological data	Premature Infant Pain Profile	auditory control PIPP for neonate 2511101	(3) Stimulation information.xlsx	UK Data Service	doi:10.5255/UKDA-SN-853204	http://dx.doi.org/10.5255/UKDA-SN-853204	auditory control
2511201	Stimulation_Auditory control	Recording behavioural and physiological data	Premature Infant Pain Profile	auditory control PIPP for neonate 2511201	(3) Stimulation information.xlsx	UK Data Service	doi:10.5255/UKDA-SN-853204	http://dx.doi.org/10.5255/UKDA-SN-853204	auditory control
2511301	Stimulation_Auditory control	Recording behavioural and physiological data	Premature Infant Pain Profile	auditory control PIPP for neonate 2511301	(3) Stimulation information.xlsx	UK Data Service	doi:10.5255/UKDA-SN-853204	http://dx.doi.org/10.5255/UKDA-SN-853204	auditory control
2511401	Stimulation_Auditory control	Recording behavioural and physiological data	Premature Infant Pain Profile	auditory control PIPP for neonate 2511401	(3) Stimulation information.xlsx	UK Data Service	doi:10.5255/UKDA-SN-853204	http://dx.doi.org/10.5255/UKDA-SN-853204	auditory control
2511501	Stimulation_Auditory control	Recording behavioural and physiological data	Premature Infant Pain Profile	auditory control PIPP for neonate 2511501	(3) Stimulation information.xlsx	UK Data Service	doi:10.5255/UKDA-SN-853204	http://dx.doi.org/10.5255/UKDA-SN-853204	auditory control
2511601	Stimulation_Auditory control	Recording behavioural and physiological data	Premature Infant Pain Profile	auditory control PIPP for neonate 2511601	(3) Stimulation information.xlsx	UK Data Service	doi:10.5255/UKDA-SN-853204	http://dx.doi.org/10.5255/UKDA-SN-853204	auditory control
2511701	Stimulation_Auditory control	Recording behavioural and physiological data	Premature Infant Pain Profile	auditory control PIPP for neonate 2511701	(3) Stimulation information.xlsx	UK Data Service	doi:10.5255/UKDA-SN-853204	http://dx.doi.org/10.5255/UKDA-SN-853204	auditory control
2511801	Stimulation_Auditory control	Recording behavioural and physiological data	Premature Infant Pain Profile	auditory control PIPP for neonate 2511801	(3) Stimulation information.xlsx	UK Data Service	doi:10.5255/UKDA-SN-853204	http://dx.doi.org/10.5255/UKDA-SN-853204	auditory control
2511901	Stimulation_Auditory control	Recording behavioural and physiological data	Premature Infant Pain Profile	auditory control PIPP for neonate 2511901	(3) Stimulation information.xlsx	UK Data Service	doi:10.5255/UKDA-SN-853204	http://dx.doi.org/10.5255/UKDA-SN-853204	auditory control
2512201	Stimulation_Auditory control	Recording behavioural and physiological data	Premature Infant Pain Profile	auditory control PIPP for neonate 2512201	(3) Stimulation information.xlsx	UK Data Service	doi:10.5255/UKDA-SN-853204	http://dx.doi.org/10.5255/UKDA-SN-853204	auditory control
2512401	Stimulation_Auditory control	Recording behavioural and physiological data	Premature Infant Pain Profile	auditory control PIPP for neonate 2512401	(3) Stimulation information.xlsx	UK Data Service	doi:10.5255/UKDA-SN-853204	http://dx.doi.org/10.5255/UKDA-SN-853204	auditory control
2512501	Stimulation_Auditory control	Recording behavioural and physiological data	Premature Infant Pain Profile	auditory control PIPP for neonate 2512501	(3) Stimulation information.xlsx	UK Data Service	doi:10.5255/UKDA-SN-853204	http://dx.doi.org/10.5255/UKDA-SN-853204	auditory control
2512601	Stimulation_Auditory control	Recording behavioural and physiological data	Premature Infant Pain Profile	auditory control PIPP for neonate 2512601	(3) Stimulation information.xlsx	UK Data Service	doi:10.5255/UKDA-SN-853204	http://dx.doi.org/10.5255/UKDA-SN-853204	auditory control
2512701	Stimulation_Auditory control	Recording behavioural and physiological data	Premature Infant Pain Profile	auditory control PIPP for neonate 2512701	(3) Stimulation information.xlsx	UK Data Service	doi:10.5255/UKDA-SN-853204	http://dx.doi.org/10.5255/UKDA-SN-853204	auditory control
2512801	Stimulation_Auditory control	Recording behavioural and physiological data	Premature Infant Pain Profile	auditory control PIPP for neonate 2512801	(3) Stimulation information.xlsx	UK Data Service	doi:10.5255/UKDA-SN-853204	http://dx.doi.org/10.5255/UKDA-SN-853204	auditory control
